# Supplementary material for: Do government innovation preferences enhance ecological resilience in resource-based cities?—Based on mediating effect and threshold effect perspectives
Source: PLoS One. 2024 Nov 1;19(11):e0303672. doi: 10.1371/journal.pone.0303672 (PMC11530058; doi:10.1371/journal.pone.0303672)
Supplement: S1 File — (XLSX) [file pone.0303672.s001.xlsx]

## Sheet: Sheet1
city	id	period	location	size	year	ECR	INP	END	PGDP	FID	COG	FIA
Anshan	1	4	1	1	2009	0.358768	1.5862	2.01614	4.9301	0.011659	2.91639	10206374
Anshan	1	4	1	1	2010	0.388037	1.9615	2.40896	5.8426	0.0126269	2.90197	10791432
Anshan	1	4	1	1	2011	0.393009	2.0051	2.38428	6.8224	0.0140527	2.89588	11428434
Anshan	1	4	1	1	2012	0.401379	2.4548	2.62925	6.9211	0.0154687	2.97384	13083352
Anshan	1	4	1	1	2013	0.410004	2.5441	2.59818	7.495	0.0158945	3.22196	14234124
Anshan	1	4	1	1	2014	0.421226	4.4872	2.59542	6.686	0.0144177	3.14193	16547207
Anshan	1	4	1	1	2015	0.430288	2.304	2.31591	6.471	0.0095715	3.0201	19495414
Anshan	1	4	1	1	2016	0.432986	1.1573	1.89406	4.0532	0.00911998	3.0324	21364276
Anshan	1	4	1	1	2017	0.430769	1.5463	1.81045	4.479	0.00917171	2.93372	22699007
Anshan	1	4	1	1	2018	0.445093	0.93	1.19956	4.6956	0.00848102	2.81068	24888680
Anshan	1	4	1	1	2019	0.457375	1.2357	0.639516	4.9123	0.00931174	2.91207	25279777
Anshan	1	4	1	1	2020	0.473708	1.1788	0.687899	5.202	0.00991675	3.13193	25371725
Anshun	2	2	3	2	2009	0.209306	0.3965	0.805687	0.763	0.00424043	1.98044	1391076
Anshun	2	2	3	2	2010	0.231855	0.5287	0.94133	1.0049	0.00493088	2.00471	2296548
Anshun	2	2	3	2	2011	0.211944	0.7282	0.932071	1.2468	0.00611746	2.40657	2686326
Anshun	2	2	3	2	2012	0.199748	0.8763	0.881564	1.5454	0.00697007	2.51173	3502319
Anshun	2	2	3	2	2013	0.207546	1.0425	0.867773	1.5006	0.00740265	2.46384	4311876
Anshun	2	2	3	2	2014	0.224295	1.2198	0.659914	2.2569	0.00765715	2.51237	5189487
Anshun	2	2	3	2	2015	0.315549	1.7741	0.526621	2.7065	0.00771251	2.51444	6102740
Anshun	2	2	3	2	2016	0.322886	1.946	0.79314	3.0216	0.00812252	2.50231	6879849
Anshun	2	2	3	2	2017	0.324822	2.6357	0.689794	3.4345	0.00857053	2.49852	8123912
Anshun	2	2	3	2	2018	0.331341	3.5399	0.828964	3.6164	0.00835478	2.15021	9287559
Anshun	2	2	3	2	2019	0.35009	4.3945	0.774486	3.9177	0.00855773	2.28554	10773964
Anshun	2	2	3	2	2020	0.295069	5.5746	1.43441	3.9161	0.00843318	2.35651	12759158
Baise	3	2	1	3	2009	0.17722	0.5562	0.584932	1.2423	0.00730618	2.26985	2128836
Baise	3	2	1	3	2010	0.18158	0.6694	0.588438	1.5812	0.00861014	2.21926	3910303
Baise	3	2	1	3	2011	0.180643	1.1347	0.652053	1.8867	0.00989441	2.15005	4521093
Baise	3	2	1	3	2012	0.186683	2.5593	0.64039	2.1539	0.0114498	2.21689	5159105
Baise	3	2	1	3	2013	0.196883	2.4414	0.652798	1.9511	0.0113175	2.06129	5887972
Baise	3	2	1	3	2014	0.212185	3.273	0.695705	2.5806	0.0115697	1.93119	6733287
Baise	3	2	1	3	2015	0.216826	2.4454	0.684484	2.7363	0.0121754	1.95602	7116581
Baise	3	2	1	3	2016	0.231617	2.4581	0.708838	3.0881	0.0124493	1.91031	8150828
Baise	3	2	1	3	2017	0.224525	3.2499	0.671797	3.7479	0.0127177	1.89016	9222860
Baise	3	2	1	3	2018	0.243128	2.4424	0.727785	3.217	0.0120374	1.91303	10133659
Baise	3	2	1	3	2019	0.239834	2.2186	0.780954	3.4194	0.0136333	1.90876	11480962
Baise	3	2	1	3	2020	0.245873	2.2759	0.833797	3.7332	0.0143824	1.84788	13437364
Baishan	4	3	2	3	2009	0.196664	0.2787	2.34703	2.7495	0.00501086	2.37467	2276687
Baishan	4	3	2	3	2010	0.183498	0.5211	2.2357	3.3524	0.00625887	2.337	2435940
Baishan	4	3	2	3	2011	0.213084	0.4899	2.13757	4.1325	0.00771336	2.30652	2745460
Baishan	4	3	2	3	2012	0.1909	0.6951	0.914292	5.0158	0.0074658	2.18837	3027018
Baishan	4	3	2	3	2013	0.19804	1.2137	1.07824	5.3043	0.0066998	2.01703	3586741
Baishan	4	3	2	3	2014	0.193664	1.4574	1.09475	5.33	0.00612097	1.9914	3940886
Baishan	4	3	2	3	2015	0.198237	0.8006	1.11637	5.3136	0.00616815	2.03338	4280433
Baishan	4	3	2	3	2016	0.22452	1.1475	1.26075	5.6411	0.00652487	1.9888	4170307
Baishan	4	3	2	3	2017	0.226262	0.776	1.57883	5.6221	0.00624094	2.15767	4309041
Baishan	4	3	2	3	2018	0.398357	0.5148	1.761	5.6031	0.00585719	1.91727	4848436
Baishan	4	3	2	3	2019	0.410519	0.4803	1.33404	4.3744	0.00571341	1.59401	5087100
Baishan	4	3	2	3	2020	0.415405	0.4528	1.87458	4.4021	0.00578429	1.56762	5530394
Baiyin	5	3	3	3	2009	0.165917	0.3001	0.793924	1.5125	0.00386607	2.19095	1653527
Baiyin	5	3	3	3	2010	0.175041	0.2959	0.712902	1.768	0.00451112	2.18642	1866421
Baiyin	5	3	3	3	2011	0.181067	0.5283	0.782087	2.066	0.00511156	2.14634	2252614
Baiyin	5	3	3	3	2012	0.196941	0.6677	1.04628	2.5274	0.00601355	2.20453	2790144
Baiyin	5	3	3	3	2013	0.211568	0.6628	1.19159	2.6175	0.00575112	2.15156	3296609
Baiyin	5	3	3	3	2014	0.219794	0.8301	1.06726	2.6174	0.00509276	2.10301	4073075
Baiyin	5	3	3	3	2015	0.227823	0.6358	1.08213	2.541	0.00512316	2.07145	5119192
Baiyin	5	3	3	3	2016	0.239235	0.8729	1.08371	2.5813	0.00586598	2.01405	5823952
Baiyin	5	3	3	3	2017	0.268176	0.7686	0.852398	2.615	0.00536467	1.942	6271153
Baiyin	5	3	3	3	2018	0.253071	0.6239	0.860161	2.9542	0.00496085	1.8463	6551286
Baiyin	5	3	3	3	2019	0.253475	0.7074	1.21239	2.799	0.00541694	1.66623	6704888
Baiyin	5	3	3	3	2020	0.264022	1.1067	1.4457	3.27	0.00574951	1.89651	7424486
Baoji	6	2	3	2	2009	0.274404	0.9008	0.9223	2.1526	0.00669964	2.87322	5682900
Baoji	6	2	3	2	2010	0.268484	1.2723	0.818202	2.6124	0.00832189	2.87165	4369500
Baoji	6	2	3	2	2011	0.27797	1.2823	0.807229	3.1579	0.00991495	2.88786	5198407
Baoji	6	2	3	2	2012	0.292625	1.6778	0.753233	3.6826	0.0108467	2.91309	6331000
Baoji	6	2	3	2	2013	0.303024	1.9695	0.777998	4.0049	0.0107654	2.72352	7585094
Baoji	6	2	3	2	2014	0.315054	2.4172	1.12826	4.3824	0.0104387	2.4104	8896736
Baoji	6	2	3	2	2015	0.317703	2	1.14259	4.7565	0.0103388	2.38812	10399150
Baoji	6	2	3	2	2016	0.338022	3.4393	1.18623	5.1262	0.0103284	2.40681	11827622
Baoji	6	2	3	2	2017	0.346938	4.2777	1.26398	5.801	0.0102011	2.36965	13842347
Baoji	6	2	3	2	2018	0.343012	8.3817	1.15598	5.9988	0.010098	2.46581	15449369
Baoji	6	2	3	2	2019	0.35179	8.1763	1.25055	5.905	0.00997347	2.52086	18000675
Baoji	6	2	3	2	2020	0.37035	5.4104	1.68473	6.7666	0.0103766	3.78566	20341162
Baoshan	7	2	3	3	2009	0.192715	0.3363	0.725129	0.8972	0.00405025	2.03303	1554784
Baoshan	7	2	3	3	2010	0.19433	0.3363	0.727097	1.0469	0.00387861	2.00422	2286986
Baoshan	7	2	3	3	2011	0.184902	0.7056	0.805025	1.2705	0.00644492	2.02213	2694652
Baoshan	7	2	3	3	2012	0.186838	0.8183	0.741069	1.5397	0.00754458	1.94268	3122363
Baoshan	7	2	3	3	2013	0.188447	0.8711	0.759432	1.75	0.00735737	1.93648	3720724
Baoshan	7	2	3	3	2014	0.21234	0.7707	0.682306	1.9566	0.00727679	1.95418	4473871
Baoshan	7	2	3	3	2015	0.214223	0.9515	0.672897	2.1444	0.00752213	1.88377	5508894
Baoshan	7	2	3	3	2016	0.238344	0.9516	0.78914	2.3692	0.00775991	1.85551	5990917
Baoshan	7	2	3	3	2017	0.25252	0.8396	0.805409	2.6058	0.00797231	1.79373	6911206
Baoshan	7	2	3	3	2018	0.246157	0.8522	0.791138	2.8168	0.00798924	1.73136	7904757
Baoshan	7	2	3	3	2019	0.249172	0.7069	0.499364	3.6548	0.00771533	2.28225	9276457
Baoshan	7	2	3	3	2020	0.252824	0.7024	0.567095	4.32	0.00772005	1.96986	10508604
Baotou	8	4	2	1	2009	0.390503	2.7231	2.64112	8.4979	0.012819	3.22283	6860044
Baotou	8	4	2	1	2010	0.405589	2.9227	2.41119	9.4269	0.0128183	3.25217	10372879
Baotou	8	4	2	1	2011	0.401653	3.6556	2.33305	11.2372	0.0152156	3.17055	12796174
Baotou	8	4	2	1	2012	0.402644	3.82	2.23078	12.5709	0.0155134	2.9337	14198606
Baotou	8	4	2	1	2013	0.389016	4.4914	2.4246	15.569	0.0173536	2.97196	16290042
Baotou	8	4	2	1	2014	0.409128	5.1548	1.76628	13.0676	0.0156708	2.92897	18340852
Baotou	8	4	2	1	2015	0.4231	5.3969	1.75042	13.2253	0.0153968	2.98309	21925210
Baotou	8	4	2	1	2016	0.458951	5.8364	1.68637	13.6021	0.0151204	2.8999	24030526
Baotou	8	4	2	1	2017	0.470743	3.9163	2.0639	11.92	0.0110633	3.02431	29603937
Baotou	8	4	2	1	2018	0.506337	4.8268	2.01173	10.2379	0.0111447	3.05737	29983519
Baotou	8	4	2	1	2019	0.445678	4.2806	0.937332	9.3835	0.010381	2.97469	29983519
Baotou	8	4	2	1	2020	0.438058	4.1581	1.02598	10.2949	0.0108084	2.82822	25038086
Benxi	9	2	1	2	2009	0.283719	0.9399	2.12307	4.4251	0.0063328	2.82054	4143270
Benxi	9	2	1	2	2010	0.309543	1.1413	2.57125	5.0612	0.00728445	2.78638	5049102
Benxi	9	2	1	2	2011	0.304496	2.1555	2.76199	6.0552	0.00845609	2.67849	5578962
Benxi	9	2	1	2	2012	0.319328	2.3826	2.79633	6.4459	0.00935633	2.64353	6131435
Benxi	9	2	1	2	2013	0.325127	2.883	3.0083	7.853	0.0089098	2.81592	6515858
Benxi	9	2	1	2	2014	0.337248	3.0196	3.2199	6.7879	0.00821851	2.80895	7295068
Benxi	9	2	1	2	2015	0.617983	1.2273	2.29061	6.7656	0.00517884	2.93773	8819583
Benxi	9	2	1	2	2016	0.637438	0.592	1.82699	4.4745	0.00502279	2.92938	9157327
Benxi	9	2	1	2	2017	0.632098	0.4933	1.61039	4.605	0.00454201	3.06727	11386146
Benxi	9	2	1	2	2018	0.632302	0.27	1.51913	4.892	0.00463076	2.91682	12787687
Benxi	9	2	1	2	2019	0.628427	0.2242	0.619472	4.6673	0.00469361	3.07421	14445379
Benxi	9	2	1	2	2020	0.632396	0.1447	0.452487	6.021	0.00488743	3.04033	14365241
Bozhou	10	2	2	2	2009	0.206057	0.1813	0.271238	0.8477	0.00525053	2.01037	3022243
Bozhou	10	2	2	2	2010	0.198386	0.3553	0.2649	1.0318	0.00646297	2.09474	2447755
Bozhou	10	2	2	2	2011	0.19471	0.8664	0.299793	1.2868	0.00839397	2.04726	3263115
Bozhou	10	2	2	2	2012	0.212761	0.9383	0.445345	1.4642	0.00944674	2.18703	4271771
Bozhou	10	2	2	2	2013	0.228188	1.5129	0.457959	1.2498	0.0100837	2.46409	5216455
Bozhou	10	2	2	2	2014	0.231131	1.4418	0.511332	1.7769	0.0101558	2.50188	6417441
Bozhou	10	2	2	2	2015	0.241422	2.8524	0.518629	1.8771	0.0108777	2.63622	7830104
Bozhou	10	2	2	2	2016	0.259247	2.6729	0.52308	2.0611	0.0101657	2.60514	10365077
Bozhou	10	2	2	2	2017	0.275909	5.3655	0.403499	2.2385	0.010886	2.62539	13372209
Bozhou	10	2	2	2	2018	0.283159	5.2169	0.343984	2.4547	0.0105054	2.78489	16628385
Bozhou	10	2	2	2	2019	0.320635	5.7857	0.134479	3.3314	0.0106334	2.54304	19899639
Bozhou	10	2	2	2	2020	0.325126	5.5157	0.151481	3.6156	0.0111399	2.45757	23803539
Changzhi	11	2	2	1	2009	0.242346	1.1906	1.13843	2.3558	0.00738434	2.47301	6368653
Changzhi	11	2	2	1	2010	0.238516	1.4644	1.23571	2.7642	0.00849706	2.3854	6311681
Changzhi	11	2	2	1	2011	0.236505	2.3059	1.36165	3.6425	0.0106595	2.47692	7307648
Changzhi	11	2	2	1	2012	0.237701	2.5755	1.32374	3.9523	0.0107558	2.42403	8414776
Changzhi	11	2	2	1	2013	0.241376	2.823	1.43054	3.9343	0.0120107	2.35886	9188359
Changzhi	11	2	2	1	2014	0.235016	1.4734	1.67242	3.9196	0.0108117	2.33581	10169261
Changzhi	11	2	2	1	2015	0.281277	1.6194	1.81208	3.5029	0.00945745	2.21295	11320114
Changzhi	11	2	2	1	2016	0.248394	3.5306	1.71611	3.7063	0.00855149	2.20113	11968158
Changzhi	11	2	2	1	2017	0.252068	1.9147	1.85058	4.2887	0.00899044	2.29444	13649325
Changzhi	11	2	2	1	2018	0.272668	1.9628	1.794	4.754	0.00989753	2.33768	15500447
Changzhi	11	2	2	1	2019	0.323119	1.6841	1.27579	4.7219	0.0100956	2.27345	17434518
Changzhi	11	2	2	1	2020	0.328966	2.3552	2.17111	5.3778	0.0112857	2.21004	20124201
Chende	12	2	1	2	2009	0.274326	0.9519	1.13083	2.2198	0.00850348	2.57552	5471410
Chende	12	2	1	2	2010	0.29151	1.0349	1.09856	2.5699	0.00975129	2.52528	7662458
Chende	12	2	1	2	2011	0.291261	1.37	1.12285	3.1705	0.0116481	2.43682	8534779
Chende	12	2	1	2	2012	0.296067	1.5705	1.12173	3.3791	0.012566	2.38407	9712400
Chende	12	2	1	2	2013	0.325773	2.142	1.07233	3.3653	0.0127861	2.40659	11087927
Chende	12	2	1	2	2014	0.308158	1.666	0.934483	3.8128	0.011268	2.36451	12969537
Chende	12	2	1	2	2015	0.320932	1.5566	0.939948	3.8505	0.0114531	2.37503	14959502
Chende	12	2	1	2	2016	0.336096	2.4083	0.884514	4.0741	0.0110843	2.34966	16567565
Chende	12	2	1	2	2017	0.341018	2.141	0.874346	4.1299	0.0113085	2.27477	19164695
Chende	12	2	1	2	2018	0.349869	2.5418	0.909106	4.1476	0.0115314	2.23732	22038129
Chende	12	2	1	2	2019	0.332035	1.867	0.588908	4.108	0.0120126	2.18918	24701930
Chende	12	2	1	2	2020	0.332754	2.7377	0.805207	4.6119	0.0127983	2.10092	26968216
Chenzhou	13	2	2	2	2009	0.214809	1.9252	0.655255	1.9059	0.00860608	1.97839	5573577
Chenzhou	13	2	2	2	2010	0.230798	2.3278	0.657409	2.4015	0.0100782	2.03588	3691039
Chenzhou	13	2	2	2	2011	0.231878	2.9752	0.633543	2.9305	0.0133145	2.16419	4585397
Chenzhou	13	2	2	2	2012	0.256486	3.5019	0.785165	3.2848	0.0132505	2.18568	5603982
Chenzhou	13	2	2	2	2013	0.285225	3.9846	0.780901	3.292	0.0147806	2.13241	6617802
Chenzhou	13	2	2	2	2014	0.358349	4.46	0.746027	3.9999	0.0155769	2.17204	7803600
Chenzhou	13	2	2	2	2015	0.379398	4.5807	0.632889	4.2682	0.0148311	2.18985	9457076
Chenzhou	13	2	2	2	2016	0.391022	4.9291	0.622931	4.6691	0.0147449	2.11082	10618735
Chenzhou	13	2	2	2	2017	0.361544	4.3617	0.532156	4.6134	0.0133181	2.14234	12446696
Chenzhou	13	2	2	2	2018	0.355447	7.8222	0.622292	5.0482	0.0127584	2.21247	13881697
Chenzhou	13	2	2	2	2019	0.623897	9.1039	0.806278	5.076	0.0125457	2.17031	16444754
Chenzhou	13	2	2	2	2020	0.391157	12.3707	0.877405	5.3581	0.013234	2.38646	19498663
Chifeng	14	2	2	1	2009	0.218956	0.6945	0.704222	2.1037	0.0122619	1.91872	4447220
Chifeng	14	2	2	1	2010	0.251089	0.7972	0.694362	2.5059	0.0137454	1.89581	4659314
Chifeng	14	2	2	1	2011	0.261215	0.7937	0.697736	3.1121	0.0164824	1.96787	5651495
Chifeng	14	2	2	1	2012	0.262146	1.1618	0.699076	3.636	0.017353	1.89559	7117500
Chifeng	14	2	2	1	2013	0.284343	1.2947	0.917959	3.634	0.0169892	2.03506	8607198
Chifeng	14	2	2	1	2014	0.285344	1.7614	0.915231	4.1309	0.01597	2.01418	10480711
Chifeng	14	2	2	1	2015	0.293638	1.4338	0.887476	4.3269	0.016249	1.99491	11631370
Chifeng	14	2	2	1	2016	0.298081	1.3924	0.922618	4.4936	0.0160141	1.99891	13814954
Chifeng	14	2	2	1	2017	0.307393	1.2202	0.898327	4.0378	0.0154906	1.89663	16538742
Chifeng	14	2	2	1	2018	0.326153	1.9085	0.721299	3.5819	0.0155993	1.74935	18685400
Chifeng	14	2	2	1	2019	0.334368	1.7697	0.954161	3.9488	0.0155267	1.8336	20081119
Chifeng	14	2	2	1	2020	0.330673	1.5723	1.06525	4.3595	0.0175087	2.1094	21550474
Chizhou	15	2	2	3	2009	0.175295	0.5604	1.05377	1.7295	0.00358878	2.25002	1688191
Chizhou	15	2	2	3	2010	0.190372	1.0216	0.725138	2.1437	0.00425973	2.27528	2476886
Chizhou	15	2	2	3	2011	0.212737	1.015	0.724429	2.6345	0.00533532	2.14147	3152586
Chizhou	15	2	2	3	2012	0.221169	1.4134	0.688179	2.9471	0.00600717	2.18254	3688879
Chizhou	15	2	2	3	2013	0.223097	1.7887	0.521093	2.8534	0.00638324	2.53073	4003940
Chizhou	15	2	2	3	2014	0.230324	1.7075	1.25836	3.6267	0.00615075	2.55085	4618414
Chizhou	15	2	2	3	2015	0.267422	1.9072	1.25081	3.8014	0.00577754	2.51169	4784477
Chizhou	15	2	2	3	2016	0.252553	1.7851	1.26187	4.0919	0.00543714	2.63658	5053593
Chizhou	15	2	2	3	2017	0.232836	1.2792	0.379117	4.3178	0.00480988	2.72895	5604879
Chizhou	15	2	2	3	2018	0.236968	2.5808	0.383136	4.6865	0.00472161	2.8786	6097439
Chizhou	15	2	2	3	2019	0.243543	2.4401	0.579315	5.6217	0.0046875	2.86887	6856914
Chizhou	15	2	2	3	2020	0.247467	2.6987	0.86142	6.4843	0.00507496	3.09097	8562780
Chuzhou	16	2	2	3	2009	0.200881	0.744	0.718902	1.4002	0.00707223	2.40534	3527039
Chuzhou	16	2	2	3	2010	0.218554	1.3291	0.624294	1.74	0.00801246	2.34831	4737578
Chuzhou	16	2	2	3	2011	0.287757	1.7422	0.863996	2.1634	0.0110964	2.43946	5764244
Chuzhou	16	2	2	3	2012	0.256538	3.1688	0.824729	2.4651	0.0123119	2.52815	7081608
Chuzhou	16	2	2	3	2013	0.271365	3.4755	0.703076	2.419	0.0122546	2.79295	8926828
Chuzhou	16	2	2	3	2014	0.268506	4.6685	0.644032	3.0562	0.0119116	2.83875	10378523
Chuzhou	16	2	2	3	2015	0.282524	6.225	0.634006	3.2634	0.0118473	2.73777	12023440
Chuzhou	16	2	2	3	2016	0.289552	7.7473	0.683735	3.5301	0.0122192	2.79915	14280348
Chuzhou	16	2	2	3	2017	0.301721	10.5515	0.453454	3.9517	0.0127365	2.63647	16992055
Chuzhou	16	2	2	3	2018	0.311908	10.9182	0.681547	4.3999	0.0124127	2.60837	20452784
Chuzhou	16	2	2	3	2019	0.322663	14.0483	0.936949	7.0429	0.0129607	2.74908	24211164
Chuzhou	16	2	2	3	2020	0.325015	15.2043	0.815913	7.6087	0.0131908	2.57397	30177082
Daqing	17	2	2	1	2009	0.642595	1.354	0.598096	7.6068	0.00784722	2.28171	8328749
Daqing	17	2	2	1	2010	0.694933	1.2421	0.739441	10.3576	0.00820302	2.24546	4097771
Daqing	17	2	2	1	2011	0.693645	1.391	0.80401	13.3301	0.0105662	2.36761	4945575
Daqing	17	2	2	1	2012	0.740571	1.9822	0.86463	14.2067	0.00964481	2.32275	6717502
Daqing	17	2	2	1	2013	0.656282	2.5545	0.778686	14.7756	0.00903846	2.18264	7704082
Daqing	17	2	2	1	2014	0.644428	0.8309	0.932281	14.6518	0.00792762	2.17351	8756645
Daqing	17	2	2	1	2015	0.653458	0.5049	0.877412	11.0113	0.00769853	2.15405	9338207
Daqing	17	2	2	1	2016	0.704776	1.2134	0.830046	9.469	0.00961665	2.17204	9575146
Daqing	17	2	2	1	2017	0.544058	0.4971	0.909065	9.7677	0.00986845	2.17633	10837372
Daqing	17	2	2	1	2018	0.568402	0.7125	1.08089	10.2639	0.00919287	2.19196	10868568
Daqing	17	2	2	1	2019	0.517684	3.3781	0.505014	9.4289	0.00899638	2.20769	11201507
Daqing	17	2	2	1	2020	0.543423	1.3359	0.321838	8.4784	0.00959951	2.33764	12063761
Datong	18	2	2	1	2009	0.312789	0.7002	1.33323	1.871	0.00728341	1.74579	8455114
Datong	18	2	2	1	2010	0.298699	0.8952	1.25248	2.1369	0.00830377	1.72413	5972070
Datong	18	2	2	1	2011	0.287839	1.0589	1.33695	2.5341	0.0102463	1.83109	6587138
Datong	18	2	2	1	2012	0.300879	1.0385	1.35913	2.7815	0.00994192	1.97421	7705203
Datong	18	2	2	1	2013	0.32561	1.1571	1.46731	2.8707	0.0114332	1.87152	9508272
Datong	18	2	2	1	2014	0.322698	1.2915	1.55301	2.9607	0.00982664	1.76754	10327900
Datong	18	2	2	1	2015	0.324826	0.7813	1.69755	3.0989	0.0113852	1.78115	11816279
Datong	18	2	2	1	2016	0.344706	0.9014	1.69863	3.0046	0.0104324	1.77655	12257116
Datong	18	2	2	1	2017	0.359253	2.2012	1.83859	3.2671	0.0109021	1.72308	12440390
Datong	18	2	2	1	2018	0.361634	2.1855	0.861645	3.6877	0.0102113	1.85234	13781531
Datong	18	2	2	1	2019	0.367262	2.2603	2.08293	3.8122	0.0103477	1.97394	15581189
Datong	18	2	2	1	2020	0.387258	2.3268	2.01017	4.3982	0.0110605	1.95171	18315116
Dazhou	19	2	3	2	2009	0.145424	0.6376	0.53147	1.1915	0.00849213	1.75439	5767527
Dazhou	19	2	3	2	2010	0.152537	0.7291	0.490734	1.4623	0.00939816	1.71171	3634567
Dazhou	19	2	3	2	2011	0.158684	0.9546	0.49872	1.8474	0.0121209	1.78541	4397921
Dazhou	19	2	3	2	2012	0.161186	1.248	0.50387	2.0685	0.0128088	1.40308	5318865
Dazhou	19	2	3	2	2013	0.214573	1.3844	0.497784	1.8102	0.0125031	1.68596	6555773
Dazhou	19	2	3	2	2014	0.210161	1.4524	0.434792	2.4411	0.0127319	1.68847	8017122
Dazhou	19	2	3	2	2015	0.221265	1.6078	0.476083	2.4342	0.012698	1.74317	9293223
Dazhou	19	2	3	2	2016	0.235977	1.67	0.529193	2.5921	0.0131046	1.75285	10776238
Dazhou	19	2	3	2	2017	0.259149	1.6289	0.459538	2.8066	0.0130339	2.074	12779262
Dazhou	19	2	3	2	2018	0.304658	1.5413	0.45656	2.9627	0.0128006	2.08228	15029100
Dazhou	19	2	3	2	2019	0.301275	1.7171	0.556727	3.5625	0.01196	2.03445	17131615
Dazhou	19	2	3	2	2020	0.309291	2.2137	0.68756	3.8068	0.0124422	1.87594	19496580
Dongying	20	2	1	2	2009	0.285009	1.7894	1.18732	10.237	0.0068998	2.68236	6402154
Dongying	20	2	1	2	2010	0.290703	2.0198	1.08766	11.6448	0.00887735	2.68623	11481119
Dongying	20	2	1	2	2011	0.317156	2.1706	1.21996	13.0811	0.0108876	2.42088	13909472
Dongying	20	2	1	2	2012	0.32869	3.2217	1.04604	14.5395	0.0111059	2.52388	17484330
Dongying	20	2	1	2	2013	0.347491	5.0338	1.0664	17.3807	0.0113448	2.6262	20896109
Dongying	20	2	1	2	2014	0.364557	5.2883	0.994024	16.3982	0.0106936	2.62124	25237825
Dongying	20	2	1	2	2015	0.364875	2.6737	1.08764	16.3938	0.0100868	2.56974	29415302
Dongying	20	2	1	2	2016	0.402693	2.9646	1.17762	16.4024	0.00978494	2.65641	34039281
Dongying	20	2	1	2	2017	0.417158	6.4341	1.19384	17.7962	0.00929945	2.62293	35347653
Dongying	20	2	1	2	2018	0.39271	4.7462	1.17634	19.1942	0.0093646	2.66629	34725607
Dongying	20	2	1	2	2019	0.448757	5.7537	1.24484	13.4022	0.00871969	2.65173	31908418
Dongying	20	2	1	2	2020	0.461364	5.8278	1.0469	13.591	0.00887017	20.2025	32883715
Ezhou	21	2	2	3	2009	0.2235	0.2697	1.51026	3.131	0.00233821	2.44562	1210900
Ezhou	21	2	2	3	2010	0.198727	0.3273	1.4677	3.7943	0.00268995	2.43673	1417068
Ezhou	21	2	2	3	2011	0.215451	0.64	1.4959	4.6756	0.00343304	2.44833	1724650
Ezhou	21	2	2	3	2012	0.224501	0.7828	1.22179	5.3192	0.0033405	2.34734	2253116
Ezhou	21	2	2	3	2013	0.236379	1.0251	0.768131	5.7358	0.00346062	2.36503	2709900
Ezhou	21	2	2	3	2014	0.224681	0.5864	1.19911	6.4851	0.00335022	2.36529	3035100
Ezhou	21	2	2	3	2015	0.22414	0.8081	1.388	6.8921	0.00332275	2.37404	3370900
Ezhou	21	2	2	3	2016	0.234296	2.9981	1.50638	7.4983	0.00365591	2.50402	3914700
Ezhou	21	2	2	3	2017	0.245453	4.3349	1.37342	8.415	0.00389769	2.21222	4532721
Ezhou	21	2	2	3	2018	0.237172	3.004	1.53111	9.3317	0.0037468	2.28466	5180400
Ezhou	21	2	2	3	2019	0.243137	1.4597	1.49034	10.6678	0.00356847	2.35757	5966000
Ezhou	21	2	2	3	2020	0.25057	2.5927	1.66076	9.3986	0.00363026	2.07706	7087900
Fushun	22	3	1	1	2009	0.329494	0.7599	2.03495	3.1343	0.0077428	2.62177	5524233
Fushun	22	3	1	1	2010	0.369956	1.1547	2.04843	4.181	0.00939688	2.62142	3729791
Fushun	22	3	1	1	2011	0.343829	1.5848	2.14817	5.2245	0.0100114	2.60643	4544578
Fushun	22	3	1	1	2012	0.353093	2.5483	2.28276	5.8512	0.0106691	2.54188	5012543
Fushun	22	3	1	1	2013	0.354201	2.689	2.19775	6.1488	0.0111821	2.5678	5867515
Fushun	22	3	1	1	2014	0.360225	2.6845	2.00001	6.1183	0.00990261	2.52709	6642608
Fushun	22	3	1	1	2015	0.364665	1.5075	1.94449	5.8597	0.00656757	2.63545	7387010
Fushun	22	3	1	1	2016	0.362972	0.4272	1.94891	4.1741	0.00639253	2.60896	7593099
Fushun	22	3	1	1	2017	0.359298	0.2514	1.837	4.5934	0.0061065	2.59502	8980886
Fushun	22	3	1	1	2018	0.359444	0.3868	1.75276	5.0951	0.00640878	2.67737	9697882
Fushun	22	3	1	1	2019	0.358846	0.2917	1.74951	4.1382	0.00592736	2.59175	10387465
Fushun	22	3	1	1	2020	0.352737	0.4774	1.31842	4.4137	0.00584351	2.38861	11110483
Fuxin	23	3	1	2	2009	0.236865	0.2047	1.34791	1.4967	0.00522899	1.78595	2764009
Fuxin	23	3	1	2	2010	0.254975	0.2136	1.27307	2.0819	0.00552056	1.71681	3593479
Fuxin	23	3	1	2	2011	0.25265	0.8796	1.36917	2.648	0.00777274	1.88096	4348217
Fuxin	23	3	1	2	2012	0.243769	1.1967	1.59871	3.1049	0.00774858	1.86968	5292929
Fuxin	23	3	1	2	2013	0.243183	1.2707	1.59991	3.2205	0.00840365	1.76416	6273728
Fuxin	23	3	1	2	2014	0.253856	0.4332	1.63766	3.3882	0.00776568	1.59762	6994871
Fuxin	23	3	1	2	2015	0.269711	0.3969	1.63506	2.9491	0.00508937	1.60957	7759789
Fuxin	23	3	1	2	2016	0.288524	0.3076	1.61734	2.2956	0.00503488	1.48719	8393718
Fuxin	23	3	1	2	2017	0.313013	0.2806	1.97331	2.3105	0.00488109	1.59953	9264068
Fuxin	23	3	1	2	2018	0.306309	0.2007	0.431891	2.534	0.00486189	1.62679	9997633
Fuxin	23	3	1	2	2019	0.291813	0.2695	0.572832	2.7945	0.00507397	1.78561	10168855
Fuxin	23	3	1	2	2020	0.290783	0.4435	0.849519	3.0541	0.00538247	1.82364	10152292
Ganzhou	24	2	2	1	2009	0.227304	1.1317	0.468623	1.1201	0.0136571	2.32464	7356983
Ganzhou	24	2	2	1	2010	0.24179	1.0017	0.586068	1.3322	0.0149901	2.34623	8463708
Ganzhou	24	2	2	1	2011	0.227279	1.2529	0.520992	1.5895	0.018883	2.45067	10354234
Ganzhou	24	2	2	1	2012	0.225635	1.4984	0.54593	1.7873	0.0215386	2.52353	12831837
Ganzhou	24	2	2	1	2013	0.236137	4.5266	0.532712	1.8012	0.0234672	2.55362	15929189
Ganzhou	24	2	2	1	2014	0.277042	6.0993	0.463277	2.1708	0.0237604	2.42271	19239812
Ganzhou	24	2	2	1	2015	0.295599	8.3384	0.51185	2.3148	0.0240765	2.45091	22975519
Ganzhou	24	2	2	1	2016	0.37354	12.61	0.655142	2.5761	0.0246984	2.31399	28421841
Ganzhou	24	2	2	1	2017	0.403021	18.4152	0.706807	2.9095	0.0260016	2.3642	34159791
Ganzhou	24	2	2	1	2018	0.424143	22.2623	0.634528	3.2429	0.0262197	2.27333	40471943
Ganzhou	24	2	2	1	2019	0.445273	27.5305	0.664172	3.9968	0.0286897	2.38705	48243395
Ganzhou	24	2	2	1	2020	0.460103	29.612	0.821249	4.0754	0.0278313	2.17587	57644086
Guang 'an	25	2	3	3	2009	0.164012	0.2145	0.275565	1.214	0.0052655	1.05633	3181278
Guang 'an	25	2	3	3	2010	0.18952	0.2799	0.301979	1.5588	0.0061004	0.94297	2515974
Guang 'an	25	2	3	3	2011	0.201763	0.3887	0.299304	2.0572	0.00761959	1.00051	2869886
Guang 'an	25	2	3	3	2012	0.207222	0.5823	0.32085	2.341	0.00792242	0.98378	3411918
Guang 'an	25	2	3	3	2013	0.19681	0.7202	0.324861	1.7769	0.00794138	1.36401	4245345
Guang 'an	25	2	3	3	2014	0.21598	0.7734	0.330857	2.8489	0.00829434	1.42584	5149718
Guang 'an	25	2	3	3	2015	0.227928	0.9731	0.378179	3.1046	0.00881554	1.34922	5821894
Guang 'an	25	2	3	3	2016	0.230623	0.8107	0.414251	3.313	0.00889057	1.38556	6555121
Guang 'an	25	2	3	3	2017	0.246103	0.6111	0.458617	3.6034	0.00887473	2.14671	7259251
Guang 'an	25	2	3	3	2018	0.255908	0.6946	0.131928	3.852	0.00883679	2.11732	8095920
Guang 'an	25	2	3	3	2019	0.263928	0.976	0.134162	3.8522	0.00868114	1.911	9302287
Guang 'an	25	2	3	3	2020	0.264364	0.7018	0.44948	4.0073	0.00872637	2.02245	10273429
Guangyuan	26	2	3	3	2009	0.21704	0.6467	1.51248	0.0099	0.0121102	1.58351	2800905
Guangyuan	26	2	3	3	2010	0.212011	0.5109	1.47729	1.175	0.0138413	1.87094	2389277
Guangyuan	26	2	3	3	2011	0.235229	0.7245	1.0516	1.6225	0.00832114	1.69865	2806451
Guangyuan	26	2	3	3	2012	0.234203	0.8369	1.19733	1.8627	0.00840088	1.7231	3318107
Guangyuan	26	2	3	3	2013	0.242056	1.1587	1.35972	1.6734	0.00865928	1.69659	4157366
Guangyuan	26	2	3	3	2014	0.250674	1.2437	1.22596	2.2117	0.00852384	1.67184	4863270
Guangyuan	26	2	3	3	2015	0.254943	1.0435	1.15525	2.3263	0.00820687	1.64792	5507885
Guangyuan	26	2	3	3	2016	0.262527	1.1418	1.22358	2.5072	0.00841129	1.64771	6307341
Guangyuan	26	2	3	3	2017	0.26552	0.9827	1.29674	2.7653	0.00839673	1.61377	7243060
Guangyuan	26	2	3	3	2018	0.266405	0.8832	1.29983	3.0105	0.00846937	1.53391	8145356
Guangyuan	26	2	3	3	2019	0.290827	0.9004	1.30735	3.5262	0.00737821	1.55061	9208687
Guangyuan	26	2	3	3	2020	0.303907	0.8118	1.80226	4.3337	0.00825001	1.66593	10174653
Handan	27	2	1	1	2009	0.452515	2.0145	0.841104	2.2779	0.0129605	2.16031	12134082
Handan	27	2	1	1	2010	0.50152	2.1509	0.942281	2.6143	0.0165015	2.24423	13187365
Handan	27	2	1	1	2011	0.431492	2.6699	0.914083	3.027	0.0199	2.16825	15350788
Handan	27	2	1	1	2012	0.472556	4.857	0.882001	3.265	0.0202286	1.95945	18411645
Handan	27	2	1	1	2013	0.482899	5.4004	0.80802	3.08	0.0179337	2.43736	20949792
Handan	27	2	1	1	2014	0.530915	6.764	0.80282	3.2943	0.0179296	2.41529	23648387
Handan	27	2	1	1	2015	0.613286	4.1304	0.767369	3.345	0.0201874	2.3913	28037521
Handan	27	2	1	1	2016	0.696607	4.4242	0.757083	3.5265	0.0194002	2.41291	31292456
Handan	27	2	1	1	2017	0.547159	5.0523	0.836623	3.5567	0.0183208	2.30522	35461900
Handan	27	2	1	1	2018	0.555633	5.3089	0.802555	3.6289	0.0191392	2.2368	36613895
Handan	27	2	1	1	2019	0.547008	6.653	0.678116	3.6546	0.0198549	2.3134	41562822
Handan	27	2	1	1	2020	0.543825	6.9913	0.493088	3.8623	0.0224882	2.28335	49092961
Hebi	28	2	2	2	2009	0.197937	0.3803	1.2567	2.537	0.00303727	1.74836	1697793
Hebi	28	2	2	2	2010	0.203848	0.5101	1.17114	2.8531	0.00369793	1.66378	2684318
Hebi	28	2	2	2	2011	0.204217	0.6461	1.28218	3.1763	0.00449596	1.66431	2832485
Hebi	28	2	2	2	2012	0.208119	0.7028	1.29761	3.4456	0.00444963	1.75788	3365603
Hebi	28	2	2	2	2013	0.210999	0.8722	1.2392	3.7477	0.00424584	1.92653	3895691
Hebi	28	2	2	2	2014	0.212544	1.0141	1.01796	4.255	0.00416739	2.10864	4383415
Hebi	28	2	2	2	2015	0.223982	1.015	1.35635	4.4778	0.00449989	2.11301	4845979
Hebi	28	2	2	2	2016	0.234028	1.2709	1.39649	4.794	0.00422567	2.30121	5368295
Hebi	28	2	2	2	2017	0.24151	1.694	1.38659	5.1168	0.0040997	2.38398	5931508
Hebi	28	2	2	2	2018	0.248194	2.6432	1.0603	5.3063	0.00399226	2.28653	6100145
Hebi	28	2	2	2	2019	0.275252	3.5811	0.98638	6.0672	0.00411487	2.57084	6434843
Hebi	28	2	2	2	2020	0.284204	5.1971	0.621768	6.2736	0.00444902	2.27063	7044283
Hechi	29	2	1	3	2009	0.185812	0.592	0.474471	0.9949	0.00622322	1.98132	2210441
Hechi	29	2	1	3	2010	0.171104	0.6478	0.506046	1.3912	0.00756539	2.00006	2750078
Hechi	29	2	1	3	2011	0.158241	0.9106	0.500477	1.5141	0.00862582	1.96848	3197300
Hechi	29	2	1	3	2012	0.173179	1.3638	0.51424	1.4472	0.00934053	1.97806	3590613
Hechi	29	2	1	3	2013	0.171528	1.7202	0.497018	1.2769	0.00944409	2.13738	4129431
Hechi	29	2	1	3	2014	0.200307	1.9644	0.501884	1.7474	0.0100216	2.09744	4715197
Hechi	29	2	1	3	2015	0.204503	1.5162	0.483239	1.7841	0.0101859	2.13129	5051840
Hechi	29	2	1	3	2016	0.222502	1.2616	0.463233	1.8842	0.0105737	1.78785	5750440
Hechi	29	2	1	3	2017	0.230763	1.2191	0.491367	2.0921	0.0110208	1.73204	6601909
Hechi	29	2	1	3	2018	0.246204	1.1294	0.391348	2.2302	0.0107694	1.70951	7220512
Hechi	29	2	1	3	2019	0.242092	0.8198	0.338277	2.4703	0.0111145	1.7135	7975028
Hechi	29	2	1	3	2020	0.239763	0.654	0.779098	2.7119	0.0128785	1.82289	9114302
Hegang	30	3	2	2	2009	0.217534	0.1969	3.61321	1.8509	0.00269715	1.25806	2037078
Hegang	30	3	2	2	2010	0.22019	0.461	3.08762	2.3044	0.0032068	1.2555	2266796
Hegang	30	3	2	2	2011	0.224025	0.4801	3.27811	2.8774	0.00374265	1.30037	2490179
Hegang	30	3	2	2	2012	0.237996	0.4227	2.82423	3.2968	0.00424993	1.21726	2772829
Hegang	30	3	2	2	2013	0.24773	0.9053	2.64194	2.9631	0.00365397	1.51791	3086736
Hegang	30	3	2	2	2014	0.255036	0.5061	1.84176	2.4154	0.00330775	1.69867	3535531
Hegang	30	3	2	2	2015	0.25726	0.3787	2.1159	2.4981	0.00351716	1.79142	4535869
Hegang	30	3	2	2	2016	0.268644	0.3458	2.01116	2.5244	0.00388007	1.58684	4865452
Hegang	30	3	2	2	2017	0.279902	0.2427	2.18074	2.7658	0.00372436	1.56217	5223395
Hegang	30	3	2	2	2018	0.275487	0.3576	2.19222	2.8891	0.00353604	1.15489	4972351
Hegang	30	3	2	2	2019	0.299279	0.4927	0.952249	3.3981	0.00407101	1.18314	4660211
Hegang	30	3	2	2	2020	0.305369	0.2745	0.432531	3.4809	0.00389871	1.13055	5322176
Heihe	31	2	2	3	2009	0.189888	0.3084	2.04589	1.2882	0.00381349	1.06675	2338006
Heihe	31	2	2	3	2010	0.216661	0.3204	2.14453	1.4994	0.00610439	0.976425	1747632
Heihe	31	2	2	3	2011	0.202253	0.4957	2.61198	1.8103	0.00573061	1.14837	1967106
Heihe	31	2	2	3	2012	0.218078	0.5253	1.96674	1.8892	0.00579942	1.25975	2337026
Heihe	31	2	2	3	2013	0.218573	1.1473	1.81419	2.2654	0.00647183	1.32418	2157241
Heihe	31	2	2	3	2014	0.219215	0.8179	1.59859	2.4731	0.0062621	1.34385	3316105
Heihe	31	2	2	3	2015	0.23563	1.1406	1.56744	2.6575	0.00640362	1.36944	5005244
Heihe	31	2	2	3	2016	0.238261	0.6426	1.41271	2.7889	0.00621719	1.42238	5631653
Heihe	31	2	2	3	2017	0.23847	0.5345	1.39034	3.0236	0.00707155	1.44345	5851991
Heihe	31	2	2	3	2018	0.242047	0.5086	2.64822	3.1592	0.00654547	0.875522	5577940
Heihe	31	2	2	3	2019	0.244013	0.384	2.98161	3.6478	0.00635694	1.2141	5006712
Heihe	31	2	2	3	2020	0.245002	0.5528	2.56691	3.9184	0.0073053	1.32986	4432854
Hengyang	32	2	2	1	2009	0.263402	0.8	0.655179	1.7299	0.00987456	2.22055	8248732
Hengyang	32	2	2	1	2010	0.288747	1.2429	0.578617	2.0419	0.0130918	2.31158	5307076
Hengyang	32	2	2	1	2011	0.291118	1.2445	0.592772	2.4231	0.0157398	2.34112	6115656
Hengyang	32	2	2	1	2012	0.296206	1.4997	0.555344	2.7258	0.0162164	2.34449	6957300
Hengyang	32	2	2	1	2013	0.3159	1.9213	0.515113	2.7601	0.0177945	2.34599	8549456
Hengyang	32	2	2	1	2014	0.326547	1.9703	0.504025	3.2934	0.0182979	2.39137	9555451
Hengyang	32	2	2	1	2015	0.343566	2.1044	0.504934	3.5538	0.0192575	2.33078	11008484
Hengyang	32	2	2	1	2016	0.363006	2.1438	0.561666	3.902	0.0196841	2.33442	13051799
Hengyang	32	2	2	1	2017	0.401718	3.2402	0.505418	4.0321	0.0177656	2.22849	16254990
Hengyang	32	2	2	1	2018	0.472541	4.4286	0.54505	4.2163	0.0162494	1.97085	18400771
Hengyang	32	2	2	1	2019	0.423734	5.2103	0.691721	4.6379	0.0170872	2.09741	21837769
Hengyang	32	2	2	1	2020	0.474029	11.5545	0.761824	5.255	0.0164555	2.19804	25641590
Hezhou	33	1	1	3	2009	0.184889	0.2193	0.491991	1.1573	0.00312424	1.69609	1214852
Hezhou	33	1	1	3	2010	0.200354	0.2925	0.472352	1.458	0.00382915	1.96225	1445058
Hezhou	33	1	1	3	2011	0.209757	0.4206	0.451068	1.8163	0.0047808	1.86786	1722803
Hezhou	33	1	1	3	2012	0.194386	1.0738	0.492143	1.9904	0.00520588	1.84477	2046857
Hezhou	33	1	1	3	2013	0.206678	1.1836	0.383748	1.8113	0.00523937	2.18334	2419834
Hezhou	33	1	1	3	2014	0.210483	1.5183	0.450155	2.2345	0.00524238	2.12754	2790032
Hezhou	33	1	1	3	2015	0.224819	1.1581	0.415226	2.3178	0.00605853	1.97244	3101284
Hezhou	33	1	1	3	2016	0.221171	0.605	0.420665	2.5499	0.00588059	1.90793	3703604
Hezhou	33	1	1	3	2017	0.250241	1.1099	0.383998	2.6802	0.00602825	1.93154	4546769
Hezhou	33	1	1	3	2018	0.243398	1.201	0.267691	2.9188	0.00589297	1.753	5210654
Hezhou	33	1	1	3	2019	0.259496	0.4572	0.234515	3.3676	0.00626861	1.82455	5914652
Hezhou	33	1	1	3	2020	0.263281	0.2457	0.451471	3.7539	0.00653128	1.73873	7194743
Huaibei	34	3	2	2	2009	0.29887	0.6692	0.80322	1.8096	0.00355675	1.58762	2502098
Huaibei	34	3	2	2	2010	0.309331	0.8307	0.334573	2.2309	0.0041232	1.66854	3047607
Huaibei	34	3	2	2	2011	0.296161	1.1648	0.316173	2.6239	0.00528589	1.98788	4065961
Huaibei	34	3	2	2	2012	0.299286	1.4748	0.306113	2.9278	0.00578398	1.88915	5086338
Huaibei	34	3	2	2	2013	0.272304	1.3406	0.319433	3.2729	0.0053108	1.93899	6121091
Huaibei	34	3	2	2	2014	0.27856	1.6653	0.279596	3.5324	0.00513989	1.8882	6653180
Huaibei	34	3	2	2	2015	0.276087	1.3449	0.270685	3.5057	0.00514583	1.97041	7017378
Huaibei	34	3	2	2	2016	0.281341	0.9646	0.190258	3.6427	0.00520567	1.96678	7955018
Huaibei	34	3	2	2	2017	0.284571	1.5863	0.208598	4.166	0.00511682	2.07164	8682939
Huaibei	34	3	2	2	2018	0.289906	1.0531	0.113849	4.3962	0.00509668	2.18359	9371155
Huaibei	34	3	2	2	2019	0.301235	0.8315	0.173474	4.7654	0.00541103	2.36469	10798896
Huaibei	34	3	2	2	2020	0.307473	2.5377	0.122407	5.6661	0.00523602	2.0941	12785088
Huainan	35	2	2	1	2009	0.274738	0.9451	1.38833	2.2169	0.00456538	1.86405	3790682
Huainan	35	2	2	1	2010	0.269173	1.268	1.35436	2.6049	0.00506683	1.79843	6446402
Huainan	35	2	2	1	2011	0.265899	2.0076	1.49857	3.04	0.00663906	1.79706	7168781
Huainan	35	2	2	1	2012	0.28957	2.9331	1.66691	3.3489	0.00793772	1.68794	7818108
Huainan	35	2	2	1	2013	0.282442	3.2914	1.68939	3.372	0.00823707	1.92953	8791725
Huainan	35	2	2	1	2014	0.296515	2.3349	1.69761	3.3361	0.00646778	1.71213	8962406
Huainan	35	2	2	1	2015	0.300752	2.3365	2.04542	2.6398	0.00600781	1.54143	9705443
Huainan	35	2	2	1	2016	0.329354	2.9203	1.26404	2.799	0.00795514	1.56452	11729457
Huainan	35	2	2	1	2017	0.332169	3.544	1.23516	3.054	0.0078133	1.65411	12927678
Huainan	35	2	2	1	2018	0.352487	4.1055	0.836852	3.2487	0.00749577	1.69577	14351958
Huainan	35	2	2	1	2019	0.35175	5.0272	1.20249	3.714	0.00746356	1.7176	15651416
Huainan	35	2	2	1	2020	0.355587	3.9849	1.43982	4.3557	0.00820921	1.84591	17145248
Huangshi	36	3	2	2	2009	0.257672	0.1255	0.876326	2.356	0.00529864	2.38674	3128700
Huangshi	36	3	2	2	2010	0.245536	1.054	1.19946	2.8427	0.00640978	2.17616	4789443
Huangshi	36	3	2	2	2011	0.253214	1.478	0.695974	3.8074	0.00774349	2.37305	5506400
Huangshi	36	3	2	2	2012	0.260119	1.7057	0.404293	4.2703	0.00746037	2.27882	6253400
Huangshi	36	3	2	2	2013	0.268789	1.7197	0.441737	4.3589	0.00733508	2.32829	7373500
Huangshi	36	3	2	2	2014	0.276403	1.9878	0.480743	4.9796	0.00740551	2.3784	8389620
Huangshi	36	3	2	2	2015	0.318717	2.438	0.472885	5.0053	0.00883862	2.36619	9266650
Huangshi	36	3	2	2	2016	0.326188	4.0684	0.479431	5.3033	0.00812039	2.36878	10130000
Huangshi	36	3	2	2	2017	0.302094	3.1241	0.447039	5.8641	0.00751154	2.32836	11021171
Huangshi	36	3	2	2	2018	0.30568	4.7287	0.444387	6.4249	0.00753633	2.33915	12137330
Huangshi	36	3	2	2	2019	0.316053	4.8485	0.92287	7.1511	0.00756594	2.23304	13797329
Huangshi	36	3	2	2	2020	0.33151	5.9061	0.906121	6.6446	0.00815886	2.21983	15687188
Huludao	37	4	1	2	2009	0.250092	0.5191	0.894781	1.5856	0.00607072	2.68211	4623897
Huludao	37	4	1	2	2010	0.233654	0.9411	1.19478	2.0302	0.00684765	2.70179	5056587
Huludao	37	4	1	2	2011	0.232618	1.6857	1.14239	2.4789	0.00888903	3.03757	5653333
Huludao	37	4	1	2	2012	0.279867	2.055	1.19307	2.7709	0.00888882	2.91645	6307923
Huludao	37	4	1	2	2013	0.283039	2.3792	1.14852	2.7682	0.00882007	2.52054	7315000
Huludao	37	4	1	2	2014	0.286871	2.3	1.09959	2.8021	0.0074169	2.7104	8049000
Huludao	37	4	1	2	2015	0.325045	0.6462	1.07684	2.8176	0.0064918	2.80631	8526534
Huludao	37	4	1	2	2016	0.28971	0.2631	1.23699	2.5347	0.00681402	2.6948	9316000
Huludao	37	4	1	2	2017	0.288785	0.2857	1.15733	2.8158	0.00666094	2.7704	11388166
Huludao	37	4	1	2	2018	0.333022	1.2405	0.895501	3.2012	0.0072812	2.87439	13146644
Huludao	37	4	1	2	2019	0.348779	0.3485	0.590379	3.1802	0.00707327	2.51245	14783851
Huludao	37	4	1	2	2020	0.363248	0.1442	0.895768	3.1514	0.00723	2.74474	14659792
Hulunbuir	38	1	2	3	2009	0.184438	1.5631	1.04753	2.8882	0.0118366	1.45024	3800101
Hulunbuir	38	1	2	3	2010	0.195823	1.5864	1.17198	3.4452	0.0130033	1.407	4305409
Hulunbuir	38	1	2	3	2011	0.203913	2.0269	1.2088	4.5038	0.0154368	1.4438	4862400
Hulunbuir	38	1	2	3	2012	0.210992	2.4046	1.08554	5.2649	0.0156913	1.5545	5508500
Hulunbuir	38	1	2	3	2013	0.228466	3.1339	1.01873	5.6544	0.015339	1.64988	6185922
Hulunbuir	38	1	2	3	2014	0.234887	3.5378	1.11144	6.0152	0.0154412	1.66422	7332173
Hulunbuir	38	1	2	3	2015	0.232729	3.9814	1.20648	6.3131	0.0146636	1.65601	9207625
Hulunbuir	38	1	2	3	2016	0.261005	3.4328	1.42908	6.414	0.015061	1.62057	10749874
Hulunbuir	38	1	2	3	2017	0.282493	1.8871	1.32207	5.6834	0.0145711	1.34278	11865495
Hulunbuir	38	1	2	3	2018	0.287654	1.5352	1.21362	4.9529	0.0137381	1.2064	11560652
Hulunbuir	38	1	2	3	2019	0.294991	1.3596	0.699688	4.7116	0.0130941	1.33339	11509272
Hulunbuir	38	1	2	3	2020	0.286261	1.2588	1.12774	4.5923	0.0133242	1.36313	11122767
Huzhou	39	2	1	2	2009	0.270284	3.249	1.17222	3.8865	0.00711272	2.90204	6883264
Huzhou	39	2	1	2	2010	0.281151	3.6729	1.2454	4.5323	0.00795016	2.83311	14613222
Huzhou	39	2	1	2	2011	0.283618	4.5753	1.18387	5.2477	0.00918814	2.64884	17121700
Huzhou	39	2	1	2	2012	0.290187	5.1861	1.23319	5.735	0.00892677	2.64918	18522820
Huzhou	39	2	1	2	2013	0.294801	6.0105	1.16238	6.8823	0.00818237	2.89172	21454291
Huzhou	39	2	1	2	2014	0.301415	6.9814	1.19288	6.6917	0.00994977	2.93118	23249508
Huzhou	39	2	1	2	2015	0.314624	8.3942	1.13193	7.0894	0.0107172	2.49756	25098339
Huzhou	39	2	1	2	2016	0.331933	9.3215	1.06507	7.711	0.010532	2.55284	27403590
Huzhou	39	2	1	2	2017	0.361587	11.2968	0.995693	8.2952	0.0108858	2.62084	32668208
Huzhou	39	2	1	2	2018	0.384659	15.7795	0.79669	9.0304	0.0121544	2.66038	38715321
Huzhou	39	2	1	2	2019	0.355557	18.7149	1.10597	10.2593	0.0132953	2.73304	48184632
Huzhou	39	2	1	2	2020	0.369053	19.5052	1.02199	9.5579	0.013803	2.92615	59234682
Jiaozuo	40	3	2	2	2009	0.22427	2.3365	1.18709	3.1356	0.00678457	2.36706	4651043
Jiaozuo	40	3	2	2	2010	0.235854	2.8113	1.07913	3.5767	0.00760174	2.45163	4709798
Jiaozuo	40	3	2	2	2011	0.240153	3.2571	1.10358	4.0809	0.00876816	2.39745	5714861
Jiaozuo	40	3	2	2	2012	0.242354	3.2829	0.923229	4.4029	0.00884485	2.36668	6721881
Jiaozuo	40	3	2	2	2013	0.255924	3.8334	0.872648	4.6396	0.00894602	3.05562	7734049
Jiaozuo	40	3	2	2	2014	0.259837	4.1304	0.603535	5.2421	0.0085281	3.00459	8539799
Jiaozuo	40	3	2	2	2015	0.268906	3.338	0.841293	5.459	0.00846898	2.89312	9445780
Jiaozuo	40	3	2	2	2016	0.284117	3.1726	0.7948	5.9183	0.00794853	2.97623	10872375
Jiaozuo	40	3	2	2	2017	0.311076	3.5776	0.732263	6.4173	0.00802302	3.02544	12235011
Jiaozuo	40	3	2	2	2018	0.30743	4.2445	0.595055	6.6328	0.00822321	2.64797	13534457
Jiaozuo	40	3	2	2	2019	0.317468	4.797	0.777986	7.6827	0.00847504	2.76099	15152661
Jiaozuo	40	3	2	2	2020	0.322485	5.3256	1.02666	6.0384	0.00915297	2.41771	17293583
Jilin	41	2	2	1	2009	0.342189	2.9274	1.23987	3.4583	0.0107984	2.52468	8143372
Jilin	41	2	2	1	2010	0.348517	2.3965	1.20899	4.1479	0.0133698	2.5447	7154018
Jilin	41	2	2	1	2011	0.373208	2.4818	1.33065	5.0914	0.0152335	2.53482	8328074
Jilin	41	2	2	1	2012	0.374212	3.3701	1.33982	5.6244	0.015185	2.47895	9467797
Jilin	41	2	2	1	2013	0.368029	4.4332	1.44467	6.1012	0.0160127	2.72861	11271514
Jilin	41	2	2	1	2014	0.411074	5.661	1.4634	5.5548	0.0145029	2.58082	13664670
Jilin	41	2	2	1	2015	0.391308	3.4798	1.43664	5.6076	0.0143503	2.47283	16984912
Jilin	41	2	2	1	2016	0.39055	2.7194	1.63873	5.7818	0.0138743	2.41482	21085152
Jilin	41	2	2	1	2017	0.413818	3.9761	1.52628	5.5635	0.013438	2.38408	21836543
Jilin	41	2	2	1	2018	0.429818	2.0098	0.834264	5.3452	0.0125946	2.40043	20997949
Jilin	41	2	2	1	2019	0.433074	1.758	1.53212	3.4335	0.0119778	2.53305	22003000
Jilin	41	2	2	1	2020	0.435045	1.2396	1.8302	3.5588	0.0127078	2.64103	24032655
Jinchang	42	2	3	3	2009	0.150191	0.1215	1.90733	4.106	0.00140191	2.77902	848471
Jinchang	42	2	3	3	2010	0.198729	0.2558	1.97676	4.34	0.00153373	2.78577	1406917
Jinchang	42	2	3	3	2011	0.178559	0.1484	2.00784	5.006	0.0017376	2.6159	1517133
Jinchang	42	2	3	3	2012	0.17056	0.191	2.26723	5.2157	0.00178952	2.18542	1435500
Jinchang	42	2	3	3	2013	0.171917	0.2295	2.24934	5.3625	0.00188748	2.32197	1772605
Jinchang	42	2	3	3	2014	0.206754	0.3244	2.62875	5.4565	0.00222956	2.40478	2238381
Jinchang	42	2	3	3	2015	0.210033	0.2031	2.6226	4.7739	0.00204264	2.37492	3343966
Jinchang	42	2	3	3	2016	0.223267	0.1475	2.75085	4.4202	0.00209684	2.32162	3562876
Jinchang	42	2	3	3	2017	0.224819	0.1802	2.68292	4.7177	0.00199943	2.39374	3280934
Jinchang	42	2	3	3	2018	0.224178	0.2681	1.66791	5.6353	0.00191888	2.28626	3410649
Jinchang	42	2	3	3	2019	0.222411	0.3164	1.94577	7.339	0.00188829	2.72975	3083487
Jinchang	42	2	3	3	2020	0.224578	0.7011	1.04463	8.1643	0.00173706	2.96511	3070905
Jincheng	43	2	2	2	2009	0.212988	1.0231	1.1958	2.7108	0.00501381	1.63525	5438723
Jincheng	43	2	2	2	2010	0.215848	1.2768	1.21655	3.2337	0.00559777	1.57737	5229188
Jincheng	43	2	2	2	2011	0.21273	1.5073	1.12769	3.9205	0.006857	1.49231	6334496
Jincheng	43	2	2	2	2012	0.237605	1.9185	1.35163	4.4257	0.00691866	1.56207	7769485
Jincheng	43	2	2	2	2013	0.233988	2.1618	1.32113	4.7119	0.00768456	2.13781	8590211
Jincheng	43	2	2	2	2014	0.236797	1.977	1.31849	4.4943	0.00716533	2.23486	9207056
Jincheng	43	2	2	2	2015	0.242426	2.2428	1.27261	4.4994	0.00705166	2.2045	9957204
Jincheng	43	2	2	2	2016	0.241247	0.9704	1.55005	4.5271	0.00629502	2.17018	10822150
Jincheng	43	2	2	2	2017	0.256314	1.3307	1.6193	4.9487	0.00597552	2.24894	12210149
Jincheng	43	2	2	2	2018	0.265142	1.5057	1.09574	5.7819	0.00698483	2.15189	13756122
Jincheng	43	2	2	2	2019	0.272091	2.8419	1.10944	5.7714	0.0071912	2.34995	15341854
Jincheng	43	2	2	2	2020	0.269381	3.4747	0.943543	6.4966	0.00809225	2.41604	17044528
Jingdezhen	44	3	2	2	2009	0.264752	0.4319	0.525588	2.3174	0.00379727	2.61705	2069623
Jingdezhen	44	3	2	2	2010	0.278506	0.5882	0.487745	2.9155	0.00487022	2.55761	2269952
Jingdezhen	44	3	2	2	2011	0.264933	0.7743	0.497044	3.5421	0.00597943	2.57994	2702737
Jingdezhen	44	3	2	2	2012	0.279088	0.953	0.734912	3.9151	0.00643278	2.74467	3075290
Jingdezhen	44	3	2	2	2013	0.262707	1.1418	1.14101	4.0981	0.00661389	2.68602	3605545
Jingdezhen	44	3	2	2	2014	0.271487	1.1391	1.03066	4.5438	0.00662688	2.63783	4237557
Jingdezhen	44	3	2	2	2015	0.270955	2.6071	1.13019	4.7216	0.00677162	2.62362	4990812
Jingdezhen	44	3	2	2	2016	0.250873	1.868	1.04431	5.0989	0.00634228	2.73142	5743234
Jingdezhen	44	3	2	2	2017	0.254492	3.9606	1.08995	5.0856	0.00643491	2.69744	6878773
Jingdezhen	44	3	2	2	2018	0.273661	2.6667	0.52693	5.0723	0.00623853	2.7148	8178053
Jingdezhen	44	3	2	2	2019	0.309719	4.6447	0.740674	5.5228	0.00672608	2.58219	9520543
Jingdezhen	44	3	2	2	2020	0.316044	5.1461	0.81527	5.9134	0.00672098	2.2542	11238136
Jining	45	2	1	1	2009	0.305504	3.911	0.829261	2.7979	0.0130109	2.22227	10730013
Jining	45	2	1	1	2010	0.310546	5.2726	0.744127	3.1561	0.0157724	2.13205	13664289
Jining	45	2	1	1	2011	0.312918	5.747	0.789602	3.5729	0.0181899	2.20708	16135892
Jining	45	2	1	1	2012	0.334186	6.7821	0.719662	3.9165	0.0193177	2.23029	19238834
Jining	45	2	1	1	2013	0.377724	7.7989	0.519728	4.1292	0.02092	2.1607	21919785
Jining	45	2	1	1	2014	0.372938	8.0687	0.515349	4.6213	0.0206852	2.22353	24918027
Jining	45	2	1	1	2015	0.381176	8.0339	0.48052	4.8529	0.0201662	2.23731	26411288
Jining	45	2	1	1	2016	0.415102	7.6727	0.530056	5.1662	0.0202762	2.24221	28229988
Jining	45	2	1	1	2017	0.482143	7.2089	0.516795	5.543	0.0190781	2.13961	31130622
Jining	45	2	1	1	2018	0.521124	7.491	0.586055	5.8972	0.0189442	2.27895	34884639
Jining	45	2	1	1	2019	0.564414	8.6927	0.372192	5.2331	0.0190032	2.27503	40752486
Jining	45	2	1	1	2020	0.560449	7.8349	0.520352	5.3773	0.0198229	2.35423	47808230
Jinzhong	46	2	2	2	2009	0.211684	0.8495	2.02268	2.0335	0.00675726	2.6392	7060430
Jinzhong	46	2	2	2	2010	0.205151	1.0119	1.02917	2.4275	0.00753855	2.40678	4696401
Jinzhong	46	2	2	2	2011	0.210461	1.1939	1.0838	2.73	0.0093374	2.2887	6113000
Jinzhong	46	2	2	2	2012	0.216483	1.4058	1.24996	3.0093	0.00952521	2.16543	7535962
Jinzhong	46	2	2	2	2013	0.224102	1.7287	1.38668	3.0977	0.0104355	1.8579	9092742
Jinzhong	46	2	2	2	2014	0.320734	1.9176	1.4719	3.1434	0.00960805	1.81726	10280172
Jinzhong	46	2	2	2	2015	0.252062	1.9036	1.49815	3.1434	0.00944183	1.90191	12035038
Jinzhong	46	2	2	2	2016	0.25854	1.5134	1.55072	3.2646	0.00901953	1.97481	13798738
Jinzhong	46	2	2	2	2017	0.279929	2.4569	1.41296	3.8274	0.00934192	1.96869	15799523
Jinzhong	46	2	2	2	2018	0.320033	2.2871	1.17703	4.291	0.00986421	2.02634	18456933
Jinzhong	46	2	2	2	2019	0.352423	2.7282	0.764328	4.3125	0.0105669	1.99316	20419496
Jinzhong	46	2	2	2	2020	0.360695	2.7473	0.798119	4.3546	0.0114016	2.05619	21434128
Jixi	47	2	2	2	2009	0.268677	0.26	1.63042	1.8547	0.00255646	1.48606	3580792
Jixi	47	2	2	2	2010	0.263077	0.3308	1.58556	2.2083	0.00295959	1.40722	2249774
Jixi	47	2	2	2	2011	0.293572	0.4459	2.1039	2.6864	0.00354325	1.37581	2684000
Jixi	47	2	2	2	2012	0.289159	0.8942	1.91728	3.1076	0.00364367	1.43402	3081822
Jixi	47	2	2	2	2013	0.27896	0.3826	1.38435	3.053	0.00378094	1.45447	3694507
Jixi	47	2	2	2	2014	0.283691	0.493	2.59338	2.7881	0.00355629	1.39688	4534587
Jixi	47	2	2	2	2015	0.290298	0.5423	4.18603	2.8222	0.00308183	1.4016	5831619
Jixi	47	2	2	2	2016	0.299234	0.5142	3.3144	2.8647	0.00627362	1.42166	6941614
Jixi	47	2	2	2	2017	0.297387	0.6681	2.79608	2.9369	0.00617826	1.34863	7756946
Jixi	47	2	2	2	2018	0.305339	0.4734	2.7521	3.0784	0.00493014	1.19698	7957899
Jixi	47	2	2	2	2019	0.310546	0.543	1.29498	3.2278	0.00494026	1.36678	8365274
Jixi	47	2	2	2	2020	0.313077	1.5531	1.3185	3.4031	0.00613599	1.49059	8998015
Karamay	48	2	3	3	2009	0.23864	0.8074	1.31649	8.7	0.00279994	2.2314	1723976
Karamay	48	2	3	3	2010	0.225514	0.9943	1.46789	12.1387	0.00342539	2.29667	1506428
Karamay	48	2	3	3	2011	0.246695	1.2001	1.54522	12.9105	0.00383329	2.34166	1326715
Karamay	48	2	3	3	2012	0.257843	1.3377	1.62857	13.5018	0.00373976	2.09362	1423939
Karamay	48	2	3	3	2013	0.277721	1.5049	1.66838	22.4502	0.00389861	2.23345	3238076
Karamay	48	2	3	3	2014	0.286792	1.4071	1.88335	15.3084	0.00415904	2.24497	4171584
Karamay	48	2	3	3	2015	0.302587	1.5056	1.88833	13.1014	0.00351043	2.28442	5097339
Karamay	48	2	3	3	2016	0.302103	1.404	2.39172	13.7307	0.0036332	2.27018	5944952
Karamay	48	2	3	3	2017	0.302867	1.6696	1.56122	14.5798	0.00372741	2.34978	5327688
Karamay	48	2	3	3	2018	0.31038	1.6272	2.92427	15.3647	0.00403545	2.50898	6131636
Karamay	48	2	3	3	2019	0.318609	1.3458	2.43271	18.8857	0.00341944	2.35684	7544973
Karamay	48	2	3	3	2020	0.319205	1.3668	1.86649	18.0871	0.00318529	2.5947	8379061
Liaoyuan	49	3	2	3	2009	0.209161	0.2968	0.994389	2.716	0.00347324	1.74754	1531123
Liaoyuan	49	3	2	3	2010	0.232228	0.3033	0.939997	3.3137	0.00400411	1.6734	1712603
Liaoyuan	49	3	2	3	2011	0.233368	0.4128	0.954219	4.0844	0.0041677	1.66839	1971592
Liaoyuan	49	3	2	3	2012	0.234264	0.4606	1.09551	4.9479	0.00440475	1.67014	2295117
Liaoyuan	49	3	2	3	2013	0.238884	0.5233	0.907992	5.7402	0.00458196	2.30779	2769177
Liaoyuan	49	3	2	3	2014	0.238175	0.7655	0.92573	5.6467	0.00440164	2.4113	3241034
Liaoyuan	49	3	2	3	2015	0.233504	0.7856	0.945208	5.9855	0.00433402	2.43993	3537426
Liaoyuan	49	3	2	3	2016	0.234317	0.3497	1.19133	6.348	0.00403431	2.46843	4051158
Liaoyuan	49	3	2	3	2017	0.247473	0.3709	1.191	5.817	0.00410862	2.51184	4350164
Liaoyuan	49	3	2	3	2018	0.248394	0.3396	1.19024	5.2861	0.00370638	1.97943	4433749
Liaoyuan	49	3	2	3	2019	0.259442	0.2651	1.51633	3.5108	0.00379051	1.94556	4381253
Liaoyuan	49	3	2	3	2020	0.262262	0.1969	1.71684	3.7171	0.00393144	1.99582	4614138
Lijiang	50	4	3	3	2009	0.209067	0.3405	1.45208	0.9863	0.00311054	1.78852	1171930
Lijiang	50	4	3	3	2010	0.223518	0.4559	1.52599	1.168	0.00369685	1.63453	1939227
Lijiang	50	4	3	3	2011	0.21909	0.6795	1.4959	1.4279	0.00402228	1.61333	2502846
Lijiang	50	4	3	3	2012	0.220702	0.6857	1.68593	1.687	0.00568807	1.35431	3029671
Lijiang	50	4	3	3	2013	0.227364	0.8924	2.67909	2.0734	0.00552971	1.40799	3467239
Lijiang	50	4	3	3	2014	0.230966	0.796	2.77173	2.0663	0.00567253	1.49775	3829545
Lijiang	50	4	3	3	2015	0.244766	0.9035	3.02426	2.0724	0.00563939	1.41343	4143069
Lijiang	50	4	3	3	2016	0.248475	1.0529	3.01384	2.4116	0.00547633	1.38261	4305700
Lijiang	50	4	3	3	2017	0.247746	1.0116	2.7176	2.6368	0.00538551	1.2599	4661589
Lijiang	50	4	3	3	2018	0.265981	1.072	2.16407	2.7128	0.00511512	1.49075	5140216
Lijiang	50	4	3	3	2019	0.260773	1.0066	1.461	3.6369	0.00492595	1.3743	5650633
Lijiang	50	4	3	3	2020	0.261293	0.6746	1.231	4.0857	0.00500357	1.46151	5898912
Lincang	51	2	3	3	2009	0.185278	0.1774	0.297545	0.759	0.00455797	2.32356	939002
Lincang	51	2	3	3	2010	0.191451	0.3224	0.327445	0.8988	0.00567707	1.91022	1681358
Lincang	51	2	3	3	2011	0.193493	0.5047	0.297701	1.1166	0.00779899	1.91251	2177372
Lincang	51	2	3	3	2012	0.193202	0.3853	0.35352	1.4376	0.00855989	2.03976	2689994
Lincang	51	2	3	3	2013	0.198079	0.5996	0.356902	1.7631	0.00885737	1.93303	3210590
Lincang	51	2	3	3	2014	0.19843	0.6226	0.403494	1.871	0.00861529	1.87444	3773058
Lincang	51	2	3	3	2015	0.205193	0.656	0.388746	2.0077	0.0079279	1.89502	4320994
Lincang	51	2	3	3	2016	0.214297	0.5438	0.398622	2.1906	0.00778687	1.83026	4433461
Lincang	51	2	3	3	2017	0.219733	0.617	0.420317	2.3942	0.00813706	1.77343	4853978
Lincang	51	2	3	3	2018	0.224807	0.6836	0.259799	2.4892	0.00817247	1.76903	5043910
Lincang	51	2	3	3	2019	0.22875	0.929	0.219809	2.9926	0.00780602	1.96349	5689243
Lincang	51	2	3	3	2020	0.231958	1.5646	0.304941	3.6213	0.00788928	2.04003	6298528
Linfenn	52	2	2	2	2009	0.169001	0.7612	1.12514	1.8215	0.00859185	2.35489	7487928
Linfenn	52	2	2	2	2010	0.184211	1.0401	1.11866	2.0851	0.00999169	2.32702	5499293
Linfenn	52	2	2	2	2011	0.180181	1.1554	1.12733	2.622	0.0113313	2.29995	6585757
Linfenn	52	2	2	2	2012	0.193792	1.4582	1.12505	2.8031	0.0118673	2.13836	7495706
Linfenn	52	2	2	2	2013	0.201131	1.6918	1.17104	2.8663	0.0129576	2.03449	8457148
Linfenn	52	2	2	2	2014	0.21323	1.3922	1.14078	2.7557	0.0125423	2.03462	9434016
Linfenn	52	2	2	2	2015	0.235127	0.9008	1.15031	2.6239	0.0112569	2.02485	10791984
Linfenn	52	2	2	2	2016	0.250006	0.9366	1.17182	2.7102	0.0113473	1.95306	11833712
Linfenn	52	2	2	2	2017	0.248535	1.7935	1.23706	2.9539	0.0111981	1.93299	12598177
Linfenn	52	2	2	2	2018	0.254991	1.119	1.36127	3.2066	0.0117991	1.92525	14260976
Linfenn	52	2	2	2	2019	0.259398	0.8229	1.1321	3.225	0.0117102	1.85965	16553180
Linfenn	52	2	2	2	2020	0.26642	0.8638	1.14211	3.7762	0.012519	1.77944	18112376
Linyi	53	4	1	1	2009	0.470847	2.1937	0.457972	2.0983	0.01228	2.42516	11781144
Linyi	53	4	1	1	2010	0.444876	3.2862	0.397584	2.3886	0.0147885	2.34536	15382117
Linyi	53	4	1	1	2011	0.441413	3.0355	0.408974	2.7503	0.0172511	2.31944	17966007
Linyi	53	4	1	1	2012	0.471785	4.1778	0.404103	2.9808	0.0185977	2.33072	21098327
Linyi	53	4	1	1	2013	0.450328	4.7713	0.78917	3.0613	0.0198076	2.43579	24756407
Linyi	53	4	1	1	2014	0.417266	4.6	0.76151	3.5032	0.0201626	2.6121	29923414
Linyi	53	4	1	1	2015	0.470788	4.8327	0.685093	3.6656	0.0208905	2.51483	33626291
Linyi	53	4	1	1	2016	0.537801	7.2525	0.955606	3.8803	0.0209579	2.54046	39384075
Linyi	53	4	1	1	2017	0.571928	4.571	1.01937	4.1227	0.0197477	2.53889	44721037
Linyi	53	4	1	1	2018	0.568222	4.3679	0.97678	4.4534	0.0195406	2.45636	50883218
Linyi	53	4	1	1	2019	0.574642	5.8571	0.659828	4.3213	0.0202422	2.17415	59163099
Linyi	53	4	1	1	2020	0.594935	8.5455	0.778184	4.3582	0.0225824	2.35105	69964110
Liupanshui	54	1	3	2	2009	0.164576	0.5309	0.1014	1.4422	0.00538484	1.63817	1868662
Liupanshui	54	1	3	2	2010	0.183041	0.6184	0.0958803	1.7972	0.0069492	1.65721	3616833
Liupanshui	54	1	3	2	2011	0.176514	0.786	0.34543	2.1522	0.00888417	1.74365	4169747
Liupanshui	54	1	3	2	2012	0.186353	0.9889	0.362534	2.5877	0.0100233	1.70155	5083803
Liupanshui	54	1	3	2	2013	0.190665	1.213	0.485775	2.7142	0.0107058	1.74844	5998796
Liupanshui	54	1	3	2	2014	0.197756	1.3476	0.521879	3.6228	0.00995982	1.78148	7011963
Liupanshui	54	1	3	2	2015	0.264414	3.3087	0.634503	4.1618	0.0100683	1.69833	7797383
Liupanshui	54	1	3	2	2016	0.284711	4.9294	0.6856	4.5325	0.0104546	1.68538	9355571
Liupanshui	54	1	3	2	2017	0.302714	6.1466	0.83771	5.0136	0.00978907	1.67774	10717500
Liupanshui	54	1	3	2	2018	0.312976	6.1413	1.13717	5.2059	0.009891	1.70246	12090800
Liupanshui	54	1	3	2	2019	0.356032	5.5103	0.472796	4.3003	0.00915014	1.60693	14254300
Liupanshui	54	1	3	2	2020	0.339361	6.2896	0.871471	4.4224	0.00923161	1.37752	16159286
Longnan	55	1	3	3	2009	0.144717	0.3356	0.278617	0.5428	0.00958013	1.15747	1606300
Longnan	55	1	3	3	2010	0.139412	0.2245	0.239142	0.6457	0.00857416	1.18676	1778000
Longnan	55	1	3	3	2011	0.1441	0.2089	0.227157	0.6457	0.00666885	1.11464	2023226
Longnan	55	1	3	3	2012	0.150621	0.4144	0.254287	0.8809	0.0078362	1.0566	2437592
Longnan	55	1	3	3	2013	0.157246	0.4586	0.223821	0.8816	0.00783121	1.45829	3066240
Longnan	55	1	3	3	2014	0.180211	0.5671	0.522796	1.0171	0.007286	1.46515	3765200
Longnan	55	1	3	3	2015	0.195027	0.5837	0.884536	1.2172	0.00771403	1.49562	4786576
Longnan	55	1	3	3	2016	0.227634	0.6147	0.914448	1.3805	0.00760639	1.35476	5584134
Longnan	55	1	3	3	2017	0.195201	0.8055	0.916143	1.3113	0.00756763	1.45639	6141761
Longnan	55	1	3	3	2018	0.206471	0.9889	0.318693	1.4426	0.00803433	1.63844	6586961
Longnan	55	1	3	3	2019	0.333213	0.9922	0.388691	1.6868	0.00793189	1.63363	6982039
Longnan	55	1	3	3	2020	0.223413	1.0608	0.55056	1.871	0.00954471	2.03102	7088179
Longyan	56	2	1	2	2009	0.22254	1.3745	0.507206	2.9725	0.00583657	2.94005	3552295
Longyan	56	2	1	2	2010	0.227548	1.4846	0.466737	3.8698	0.00693029	2.84857	7233897
Longyan	56	2	1	2	2011	0.224908	1.8739	0.514151	4.8554	0.00834021	2.89561	8745487
Longyan	56	2	1	2	2012	0.24121	2.6751	0.523025	5.359	0.0087894	2.73892	10389658
Longyan	56	2	1	2	2013	0.23799	3.5047	0.60882	4.8842	0.00974104	2.8192	10389658
Longyan	56	2	1	2	2014	0.240769	4.817	0.663576	6.2716	0.00908613	2.45121	12919033
Longyan	56	2	1	2	2015	0.245196	5.7886	0.652246	6.6863	0.0100996	2.44862	13606547
Longyan	56	2	1	2	2016	0.25793	5.5758	0.533364	7.2354	0.0100085	2.44878	14341940
Longyan	56	2	1	2	2017	0.269141	8.4419	0.47838	8.1504	0.0100416	2.37449	16421013
Longyan	56	2	1	2	2018	0.277506	8.9809	0.515072	9.0655	0.00921891	2.53246	18317712
Longyan	56	2	1	2	2019	0.288193	13.388	0.802382	10.1476	0.00917771	2.21412	21232933
Longyan	56	2	1	2	2020	0.294051	8.818	0.96589	10.5548	0.00949155	2.00937	24131762
Loudi	57	2	2	2	2009	0.200206	0.5191	0.81591	1.4454	0.00822397	2.4799	3904892
Loudi	57	2	2	2	2010	0.205755	0.8841	0.777174	1.7569	0.0065868	1.99821	3993196
Loudi	57	2	2	2	2011	0.21088	0.8644	0.77729	2.2362	0.00795481	2.18464	4527861
Loudi	57	2	2	2	2012	0.221894	0.8287	0.788063	2.6367	0.00880399	2.17187	5303487
Loudi	57	2	2	2	2013	0.208813	1.4286	0.768544	2.5471	0.00924018	2.369	6210906
Loudi	57	2	2	2	2014	0.210726	0.9434	0.726465	3.1509	0.00903094	2.33732	7041588
Loudi	57	2	2	2	2015	0.238802	1.1117	0.644965	3.3444	0.00930901	2.2413	7786661
Loudi	57	2	2	2	2016	0.231483	0.8667	0.591924	3.6058	0.00976449	2.15888	8296268
Loudi	57	2	2	2	2017	0.238212	1.1932	0.618489	3.6145	0.0093055	2.14458	8902294
Loudi	57	2	2	2	2018	0.251188	2.5612	0.844972	3.9249	0.00927258	2.55197	9921602
Loudi	57	2	2	2	2019	0.259396	3.6915	0.812988	4.1675	0.00913779	2.55859	11684222
Loudi	57	2	2	2	2020	0.272206	5.2018	0.958843	4.3913	0.00938932	2.21818	13358719
Luoyang	58	4	2	1	2009	0.325464	3.6699	0.937072	3.117	0.013413	2.86226	9926729
Luoyang	58	4	2	1	2010	0.337083	3.3101	0.883489	3.5762	0.0144342	2.8734	11138773
Luoyang	58	4	2	1	2011	0.349696	5.9624	0.908158	4.1198	0.0179786	2.93244	13665943
Luoyang	58	4	2	1	2012	0.374722	6.9057	0.593716	4.5316	0.0183917	2.86318	16453351
Luoyang	58	4	2	1	2013	0.399731	7.5275	0.545879	4.5387	0.0182383	2.88145	19659831
Luoyang	58	4	2	1	2014	0.444481	8.4721	0.642294	4.9417	0.018298	2.84048	22999569
Luoyang	58	4	2	1	2015	0.463347	8.8889	0.661082	5.1692	0.0187047	2.71668	26356827
Luoyang	58	4	2	1	2016	0.462696	9.3307	0.655543	5.641	0.0188628	2.80548	30119020
Luoyang	58	4	2	1	2017	0.509929	13.5537	0.66443	6.2982	0.0183994	2.71254	34742846
Luoyang	58	4	2	1	2018	0.451396	19.0121	0.603472	6.7707	0.0182668	2.67977	40724637
Luoyang	58	4	2	1	2019	0.555123	25.9827	0.755678	7.2912	0.0184414	2.70559	48524998
Luoyang	58	4	2	1	2020	0.589992	27.157	0.688736	7.2872	0.019633	2.52349	54891311
Luzhou	59	3	3	1	2009	0.220095	0.4854	0.364594	1.3591	0.00641678	2.21687	4334349
Luzhou	59	3	3	1	2010	0.24267	0.6531	0.377552	1.6698	0.0079137	2.15227	4067179
Luzhou	59	3	3	1	2011	0.255431	0.7063	0.394734	2.1339	0.0103392	2.17573	5078549
Luzhou	59	3	3	1	2012	0.250706	0.9361	0.341445	2.4317	0.0113144	2.27184	6295889
Luzhou	59	3	3	1	2013	0.289373	2.4127	0.455814	2.245	0.0122175	2.25501	7666979
Luzhou	59	3	3	1	2014	0.305949	2.5454	0.490816	2.9655	0.0124634	2.17657	9207784
Luzhou	59	3	3	1	2015	0.318913	3.5197	0.522053	3.1714	0.0119014	2.14603	10929592
Luzhou	59	3	3	1	2016	0.351042	3.788	0.469927	3.4497	0.0123037	2.02852	12816409
Luzhou	59	3	3	1	2017	0.395466	3.1324	0.373086	3.702	0.0123574	2.08627	14513014
Luzhou	59	3	3	1	2018	0.415294	3.0344	0.434473	3.923	0.0126011	1.45062	1.74725e+07
Luzhou	59	3	3	1	2019	0.427741	5.1891	0.362641	4.8105	0.0126183	1.9674	20010868
Luzhou	59	3	3	1	2020	0.438167	4.3944	0.599754	5.0758	0.0128237	1.95184	23671738
Lvliang	60	2	2	3	2009	0.162466	0.627	0.492583	1.6903	0.00798208	1.99301	5947921
Lvliang	60	2	2	3	2010	0.149779	1.1657	0.574123	2.3267	0.00944364	1.93259	4061113
Lvliang	60	2	2	3	2011	0.147959	1.4162	0.554902	3.0224	0.0114905	2.20452	52155048
Lvliang	60	2	2	3	2012	0.158906	1.87	0.607524	3.2709	0.013135	1.69165	76200000
Lvliang	60	2	2	3	2013	0.163181	2.5881	0.695173	3.1183	0.0142778	2.17498	8030500
Lvliang	60	2	2	3	2014	0.181461	1.5845	0.793455	2.896	0.0116884	2.10816	8596000
Lvliang	60	2	2	3	2015	0.187761	1.0688	0.864181	2.5003	0.0107279	1.98943	8903477
Lvliang	60	2	2	3	2016	0.196048	1.6646	1.00681	2.5896	0.0100661	1.98338	9509213
Lvliang	60	2	2	3	2017	0.206027	2.4553	1.04276	3.3886	0.0105628	1.98275	10358347
Lvliang	60	2	2	3	2018	0.214451	1.7641	1.08542	3.6585	0.0125306	2.01719	11429111
Lvliang	60	2	2	3	2019	0.223399	2.1344	1.81517	3.889	0.0122643	2.06316	11994076
Lvliang	60	2	2	3	2020	0.245691	1.398	1.48985	4.22	0.0131395	2.01995	12698737
Maanshan	61	4	2	2	2009	0.264294	1.855	0.855491	5.1879	0.00524864	2.94311	3036270
Maanshan	61	4	2	2	2010	0.269037	2.446	0.805408	6.2942	0.00541149	2.94469	5231126
Maanshan	61	4	2	2	2011	0.286111	3.4956	0.714919	5.2	0.00837431	2.86045	8062522
Maanshan	61	4	2	2	2012	0.295988	5.0509	0.828022	5.6217	0.0101452	2.82822	8571797
Maanshan	61	4	2	2	2013	0.291737	6.0893	0.737704	5.6702	0.00989601	2.90405	9984951
Maanshan	61	4	2	2	2014	0.300202	5.7483	0.758252	6.0091	0.00808398	2.83463	11033404
Maanshan	61	4	2	2	2015	0.321046	6.6451	0.684788	6.0802	0.00791753	2.79127	11842000
Maanshan	61	4	2	2	2016	0.321105	10.3014	0.657436	6.5833	0.00779803	2.81312	13414553
Maanshan	61	4	2	2	2017	0.324427	12.305	0.631026	7.4709	0.00762627	2.88865	14834211
Maanshan	61	4	2	2	2018	0.332091	11.6137	0.767303	8.2695	0.0069267	2.73714	16204125
Maanshan	61	4	2	2	2019	0.34015	10.8798	0.996855	8.9867	0.00721434	2.92191	18349491
Maanshan	61	4	2	2	2020	0.331117	12.0287	0.379739	10.1011	0.00754575	2.84035	22434689
Mudanjiang	62	2	2	2	2009	0.315919	1.1234	1.24397	2.2645	0.00676257	2.37729	5478221
Mudanjiang	62	2	2	2	2010	0.323544	2.0693	1.1771	2.7545	0.00851128	2.34041	3130589
Mudanjiang	62	2	2	2	2011	0.319111	2.8856	0.98341	3.3675	0.009864	2.41647	3785825
Mudanjiang	62	2	2	2	2012	0.317122	1.9337	0.857468	3.7001	0.00974492	2.4855	3704487
Mudanjiang	62	2	2	2	2013	0.307247	2.3774	0.874286	4.6953	0.0108113	2.32945	5345067
Mudanjiang	62	2	2	2	2014	0.30352	1.7817	0.926807	4.2792	0.0106011	2.29081	6003600
Mudanjiang	62	2	2	2	2015	0.329687	1.4678	0.947936	4.7356	0.00948368	2.28714	7535364
Mudanjiang	62	2	2	2	2016	0.324045	0.6267	0.975609	4.9618	0.00945164	2.25281	7194897
Mudanjiang	62	2	2	2	2017	0.332905	1.047	1.06861	4.9214	0.00958402	1.89734	6458548
Mudanjiang	62	2	2	2	2018	0.341069	1.0647	1.04875	4.8201	0.00760504	1.9641	6682677
Mudanjiang	62	2	2	2	2019	0.305752	1.0647	0.736979	3.2811	0.00587655	2.00825	6690655
Mudanjiang	62	2	2	2	2020	0.302211	0.7387	0.869005	3.3428	0.00811482	1.90358	7473739
Nanchong	63	1	3	1	2009	0.246158	0.7026	0.52391	1.0982	0.0105647	1.37856	6478399
Nanchong	63	1	3	1	2010	0.234232	0.8113	0.480033	1.3212	0.0116083	1.78374	4248215
Nanchong	63	1	3	1	2011	0.251668	1.0308	0.470946	1.6386	0.0141953	1.82117	5196270
Nanchong	63	1	3	1	2012	0.277904	1.1791	0.454054	1.8757	0.0148548	1.88001	6536191
Nanchong	63	1	3	1	2013	0.278251	1.3618	0.534134	1.7504	0.0151283	2.44821	8246563
Nanchong	63	1	3	1	2014	0.298916	1.2303	0.624424	2.2639	0.0152716	2.38991	10380655
Nanchong	63	1	3	1	2015	0.309258	1.7761	0.725358	2.3881	0.0144719	2.48292	12938906
Nanchong	63	1	3	1	2016	0.32215	1.544	0.766614	2.5871	0.0155882	2.41244	14796819
Nanchong	63	1	3	1	2017	0.334145	1.4205	0.797673	2.8516	0.0154201	2.40373	16843352
Nanchong	63	1	3	1	2018	0.350491	1.9568	0.812856	3.1203	0.0151407	2.17249	19611715
Nanchong	63	1	3	1	2019	0.366752	1.7227	0.860744	3.6073	0.0158107	2.11742	22686143
Nanchong	63	1	3	1	2020	0.375241	1.2467	1.29461	4.2482	0.0163546	2.40463	26067117
Nanping	64	2	1	3	2009	0.161237	0.8686	1.14804	2.1473	0.00460409	2.85032	3608395
Nanping	64	2	1	3	2010	0.186757	1.0074	1.05241	2.6279	0.00544255	2.85418	6175961
Nanping	64	2	1	3	2011	0.195463	1.2923	1.08076	3.3775	0.00704378	2.79386	7218044
Nanping	64	2	1	3	2012	0.209465	1.4619	1.06368	3.7756	0.00698671	2.85694	7966800
Nanping	64	2	1	3	2013	0.219119	1.7162	1.26676	3.4994	0.0087009	2.69521	9109769
Nanping	64	2	1	3	2014	0.226247	1.9173	0.985362	4.7044	0.00843532	2.64334	10120416
Nanping	64	2	1	3	2015	0.251084	1.9266	0.66754	5.0932	0.00939509	2.70114	10911447
Nanping	64	2	1	3	2016	0.25507	1.8099	0.658576	5.5009	0.00911629	2.68764	11687612
Nanping	64	2	1	3	2017	0.261419	3.1004	0.806654	6.0884	0.00950002	2.64885	13031965
Nanping	64	2	1	3	2018	0.269093	3.6957	0.57613	6.676	0.00906266	2.56305	13817403
Nanping	64	2	1	3	2019	0.278152	3.3879	0.556997	7.4036	0.00883982	2.48488	15329960
Nanping	64	2	1	3	2020	0.283287	3.4908	0.941872	7.4903	0.00950444	2.40949	16731446
Nanyang	65	4	2	2	2009	0.2049	2.8861	0.70742	1.6997	0.0133412	2.50294	8038076
Nanyang	65	4	2	2	2010	0.217374	3.5255	0.673308	1.9145	0.0154543	2.49415	8274988
Nanyang	65	4	2	2	2011	0.214615	4.3126	0.674107	2.159	0.0187505	2.3957	9732548
Nanyang	65	4	2	2	2012	0.279922	5.1855	0.690233	2.3086	0.0206002	2.4098	11133433
Nanyang	65	4	2	2	2013	0.28282	6.1372	0.67757	2.1343	0.0209208	2.45026	13261852
Nanyang	65	4	2	2	2014	0.30412	6.6241	0.700899	2.6651	0.0199983	2.35422	15525250
Nanyang	65	4	2	2	2015	0.314194	6.1702	0.709386	2.8653	0.0201954	2.35573	17231570
Nanyang	65	4	2	2	2016	0.354858	7.0715	0.718958	3.101	0.0200258	2.34978	18853332
Nanyang	65	4	2	2	2017	0.3639	8.3424	0.729747	3.3255	0.0195618	2.40635	21279451
Nanyang	65	4	2	2	2018	0.39768	9.962	0.591911	3.5519	0.0198316	2.4818	23442099
Nanyang	65	4	2	2	2019	0.417196	12.0479	0.551313	3.8064	0.0200037	2.36712	26438351
Nanyang	65	4	2	2	2020	0.433576	14.1431	0.530263	4.0315	0.0212135	2.27664	30023438
Ordos	66	1	2	2	2009	0.277794	3.2606	3.19019	13.44	0.0151834	2.27005	4648000
Ordos	66	1	2	2	2010	0.318431	2.8551	3.39654	17.5125	0.0199372	2.23269	15621000
Ordos	66	1	2	2	2011	0.335272	7.0905	3.82058	16.3014	0.0270449	2.0583	19613000
Ordos	66	1	2	2	2012	0.328534	4.7928	4.3686	18.268	0.0257534	2.15492	22181100
Ordos	66	1	2	2	2013	0.385064	3.9883	4.07632	25.6877	0.0253373	2.21621	23685600
Ordos	66	1	2	2	2014	0.406669	2.3481	3.74142	20.0152	0.0240031	2.26459	25887000
Ordos	66	1	2	2	2015	0.40266	3.7109	2.98737	20.7163	0.0226446	2.17565	27002000
Ordos	66	1	2	2	2016	0.400414	2.0642	3.66596	21.5488	0.0204949	2.27377	29098000
Ordos	66	1	2	2	2017	0.405591	2.3874	3.56802	19.8487	0.0158546	2.35938	30787976
Ordos	66	1	2	2	2018	0.426119	3.489	3.34033	18.1486	0.0179308	2.26103	32266929
Ordos	66	1	2	2	2019	0.42811	4.9245	0.679162	17.3069	0.0178463	2.213	32510730
Ordos	66	1	2	2	2020	0.315613	7.0864	2.21338	16.4387	0.0189107	2.23579	33987162
Panjin	67	4	1	2	2009	0.220647	0.7813	2.48898	5.093	0.00543949	1.45224	4601194
Panjin	67	4	1	2	2010	0.22551	0.9665	3.91337	6.6976	0.00685586	1.45968	4402185
Panjin	67	4	1	2	2011	0.236975	1.4022	3.95962	7.9584	0.0087274	1.53276	5206490
Panjin	67	4	1	2	2012	0.247061	1.852	4.0162	8.7153	0.00970853	1.55848	6191852
Panjin	67	4	1	2	2013	0.247199	2.1346	3.34664	10.4733	0.00953796	1.50306	6655523
Panjin	67	4	1	2	2014	0.268934	1.9896	3.34548	9.0615	0.00904366	1.52321	7997416
Panjin	67	4	1	2	2015	0.266801	1.1933	3.48404	8.7351	0.00678408	1.57822	8365506
Panjin	67	4	1	2	2016	0.289507	1.2559	3.43292	7.011	0.00668229	1.5136	8427693
Panjin	67	4	1	2	2017	0.30852	0.9144	3.2292	7.5682	0.00618333	1.53275	9111075
Panjin	67	4	1	2	2018	0.315508	0.6528	3.69703	8.4602	0.00628322	1.58426	9514082
Panjin	67	4	1	2	2019	0.31484	0.5723	4.58628	8.8983	0.00663291	1.68007	11601033
Panjin	67	4	1	2	2020	0.305008	1.9797	4.63186	9.3802	0.00695698	1.96129	12791972
Panzhihua	68	2	3	2	2009	0.220508	0.634	1.68328	3.6562	0.00492707	2.64148	2443152
Panzhihua	68	2	3	2	2010	0.210696	0.7585	1.42877	4.2499	0.0046953	2.6274	3803100
Panzhihua	68	2	3	2	2011	0.218897	1.0853	1.72617	5.3032	0.00554928	2.53817	4457153
Panzhihua	68	2	3	2	2012	0.217017	1.2081	1.14434	6.0391	0.00576472	2.8653	5321903
Panzhihua	68	2	3	2	2013	0.265083	1.512	1.08219	7.1507	0.00562034	2.28889	6089275
Panzhihua	68	2	3	2	2014	0.234969	2.0489	1.13953	7.0646	0.00536894	2.70424	6613789
Panzhihua	68	2	3	2	2015	0.243951	1.6906	1.2506	7.5078	0.00441035	2.63532	6971458
Panzhihua	68	2	3	2	2016	0.24169	1.4232	1.27819	8.2221	0.0044531	2.64534	7386284
Panzhihua	68	2	3	2	2017	0.246874	1.3573	1.31709	9.2584	0.00458969	2.60712	7955378
Panzhihua	68	2	3	2	2018	0.254965	1.2494	2.98687	9.4941	0.00421732	3.05946	8046962
Panzhihua	68	2	3	2	2019	0.270498	1.4904	0.586317	8.246	0.00391079	2.82338	8263331
Panzhihua	68	2	3	2	2020	0.273092	1.3104	1.457	8.5806	0.00455355	2.70822	7055943
Pingdingshan	69	2	2	2	2009	0.241509	1.51	0.983428	2.3018	0.00861785	2.33137	6476697
Pingdingshan	69	2	2	2	2010	0.240945	1.638	0.82646	2.673	0.00929285	2.28535	6943851
Pingdingshan	69	2	2	2	2011	0.241209	2.2292	0.79696	3.0227	0.0106075	2.26882	7946941
Pingdingshan	69	2	2	2	2012	0.238625	2.4834	0.845764	3.038	0.0111726	2.21433	9349739
Pingdingshan	69	2	2	2	2013	0.247452	2.6619	1.0477	2.8938	0.0110669	2.19517	10606073
Pingdingshan	69	2	2	2	2014	0.265129	2.809	0.974819	3.3014	0.0107016	2.21055	12423075
Pingdingshan	69	2	2	2	2015	0.27287	2.198	0.947476	3.3984	0.0101565	2.19465	14052642
Pingdingshan	69	2	2	2	2016	0.28386	3.0406	1.00713	3.6708	0.0100592	2.19236	15894114
Pingdingshan	69	2	2	2	2017	0.311715	3.7436	0.967765	3.9961	0.0106368	2.16407	17265095
Pingdingshan	69	2	2	2	2018	0.318583	5.1842	0.618279	4.2587	0.0110846	2.01643	18686589
Pingdingshan	69	2	2	2	2019	0.321824	5.826	0.704958	4.7201	0.0115256	2.14625	20703268
Pingdingshan	69	2	2	2	2020	0.325768	7.008	1.08025	4.9379	0.0116262	2.08518	23464451
Pingliang	70	2	3	3	2009	0.205468	0.3509	0.648729	0.8899	0.00497133	1.42614	1672200
Pingliang	70	2	3	3	2010	0.199576	0.3995	0.607692	1.0504	0.0053697	1.40218	2549600
Pingliang	70	2	3	3	2011	0.177222	0.4667	0.677585	1.332	0.00618773	1.07504	2829800
Pingliang	70	2	3	3	2012	0.187679	0.6447	0.761952	1.5607	0.00661135	0.873992	2943000
Pingliang	70	2	3	3	2013	0.196509	0.6513	0.886943	1.4702	0.00635021	0.983583	3196300
Pingliang	70	2	3	3	2014	0.201487	0.5636	0.786343	1.6776	0.00610943	1.06304	3983600
Pingliang	70	2	3	3	2015	0.23312	0.5143	0.672331	1.849	0.00631859	1.02695	4703811
Pingliang	70	2	3	3	2016	0.251389	0.49	0.710568	1.7486	0.00630933	1.02105	4928576
Pingliang	70	2	3	3	2017	0.223588	0.5355	0.801003	1.6825	0.00642942	0.918912	5924408
Pingliang	70	2	3	3	2018	0.265502	0.3785	0.782154	1.7225	0.00650444	0.947374	6269391
Pingliang	70	2	3	3	2019	0.260137	0.4533	1.07319	2.1514	0.00688582	0.825925	6563713
Pingliang	70	2	3	3	2020	0.262879	0.9043	1.06155	2.5623	0.00691115	0.986299	6970896
Pingxiang	71	3	2	2	2009	0.214766	0.3386	0.970121	2.2685	0.00456452	2.42731	1920191
Pingxiang	71	3	2	2	2010	0.227449	0.8486	1.13895	2.8106	0.00542209	2.2623	2279637
Pingxiang	71	3	2	2	2011	0.225784	1.2116	1.04388	3.535	0.00658312	2.29315	2542913
Pingxiang	71	3	2	2	2012	0.227541	1.5671	1.01281	3.9186	0.00715948	2.28259	3134752
Pingxiang	71	3	2	2	2013	0.233467	2.4383	0.680501	4.1151	0.00730766	2.3983	3787633
Pingxiang	71	3	2	2	2014	0.231698	2.9969	0.615058	4.5867	0.0069361	2.39711	4517111
Pingxiang	71	3	2	2	2015	0.238805	3.8294	0.674844	4.8133	0.00727431	2.36631	5392867
Pingxiang	71	3	2	2	2016	0.245282	4.4868	0.562371	5.233	0.00729896	2.48367	6179254
Pingxiang	71	3	2	2	2017	0.249581	5.4288	0.481268	5.2318	0.0075338	2.41592	7238648
Pingxiang	71	3	2	2	2018	0.270539	6.5288	0.315626	5.2307	0.0074993	2.49661	8478511
Pingxiang	71	3	2	2	2019	0.283348	7.1819	0.227403	4.8007	0.0078541	2.16192	9965831
Pingxiang	71	3	2	2	2020	0.286385	7.9025	0.312178	5.3302	0.00801614	2.30124	11943649
Puyang	72	3	2	2	2009	0.187774	0.9845	0.800569	1.8855	0.00534543	1.8307	3903346
Puyang	72	3	2	2	2010	0.200696	1.0898	0.641794	2.1787	0.00563484	1.73082	2316033
Puyang	72	3	2	2	2011	0.203835	1.4327	0.602763	2.5066	0.00717273	1.87578	2575620
Puyang	72	3	2	2	2012	0.200014	1.8385	0.383056	2.7654	0.00802898	1.86978	3040945
Puyang	72	3	2	2	2013	0.205179	2.1983	0.441741	2.711	0.00849296	2.17693	3790519
Puyang	72	3	2	2	2014	0.226496	2.316	0.422692	3.4895	0.00806149	2.14664	4613586
Puyang	72	3	2	2	2015	0.22876	2.1348	0.409464	3.6842	0.00856071	2.23932	5433502
Puyang	72	3	2	2	2016	0.246231	2.3007	0.431075	4.0059	0.0080873	2.33476	6357907
Puyang	72	3	2	2	2017	0.262617	2.3553	0.446471	4.3638	0.00871415	2.04762	7443151
Puyang	72	3	2	2	2018	0.293223	2.0436	0.532953	4.5644	0.00947976	1.88939	8628800
Puyang	72	3	2	2	2019	0.311397	2.6352	0.689326	4.381	0.00996566	1.83135	10224264
Puyang	72	3	2	2	2020	0.299108	6.8062	0.95899	4.3908	0.0101586	1.94012	12524077
Qingyang	73	1	3	3	2009	0.207211	0.5535	0.372417	1.1973	0.00582305	0.943033	1991278
Qingyang	73	1	3	3	2010	0.164133	0.5698	0.401625	1.6172	0.00710816	0.951283	1399728
Qingyang	73	1	3	3	2011	0.170666	0.8577	0.379266	2.0506	0.00818291	0.823644	1765900
Qingyang	73	1	3	3	2012	0.206036	1.427	0.509614	2.3882	0.00846206	0.872675	2436692
Qingyang	73	1	3	3	2013	0.21263	1.5704	0.479048	2.2931	0.00895653	0.890959	3377807
Qingyang	73	1	3	3	2014	0.203146	1.7076	0.499646	3.0087	0.00822677	0.856859	4475428
Qingyang	73	1	3	3	2015	0.187436	1.3496	0.529301	2.7366	0.00812668	0.851333	5850422
Qingyang	73	1	3	3	2016	0.20352	0.9045	0.564013	2.6734	0.00785415	0.835911	6420368
Qingyang	73	1	3	3	2017	0.195367	1.3945	0.503157	2.6031	0.00784911	0.838208	6766370
Qingyang	73	1	3	3	2018	0.217301	1.0365	0.511724	3.1312	0.00769503	0.858702	6866711
Qingyang	73	1	3	3	2019	0.220108	1.1641	0.507569	3.269	0.0080065	1.00364	71492229
Qingyang	73	1	3	3	2020	0.224867	0.9091	0.368842	3.4593	0.00857358	0.953816	7556116
Qitaihe	74	3	2	3	2009	0.220164	0.1244	1.25732	2.5534	0.00279985	1.1192	1623563
Qitaihe	74	3	2	3	2010	0.199607	0.111	1.18706	3.289	0.00303385	1.18369	1640313
Qitaihe	74	3	2	3	2011	0.243843	0.1832	1.1984	3.3209	0.00350999	1.4113	1783841
Qitaihe	74	3	2	3	2012	0.249195	0.2355	1.20607	3.2308	0.00324322	1.48498	1759135
Qitaihe	74	3	2	3	2013	0.266849	0.1513	1.20403	2.6194	0.00308287	1.37444	2003200
Qitaihe	74	3	2	3	2014	0.251999	0.216	1.2446	2.5123	0.00275043	1.3469	2037897
Qitaihe	74	3	2	3	2015	0.237648	0.1415	1.28972	2.4823	0.0028369	1.36357	2314769
Qitaihe	74	3	2	3	2016	0.268349	0.0753	1.40095	2.65	0.00334563	1.43566	2688418
Qitaihe	74	3	2	3	2017	0.276389	0.3204	1.44354	2.8836	0.00295688	1.48774	2482543
Qitaihe	74	3	2	3	2018	0.28176	0.1526	1.41225	3.2028	0.00288234	1.43963	2465707
Qitaihe	74	3	2	3	2019	0.286478	0.2815	1.1223	2.9912	0.00388999	1.44943	2222245
Qitaihe	74	3	2	3	2020	0.290595	2.1215	0.832791	2.6979	0.00356194	1.47172	2399793
Qujing	75	2	3	2	2009	0.262915	0.8626	0.451354	1.497	0.00918777	1.8126	4214246
Qujing	75	2	3	2	2010	0.235662	1.447	0.429425	1.7236	0.0113581	1.80461	6299319
Qujing	75	2	3	2	2011	0.247679	1.5074	0.443031	2.0588	0.0134548	1.94448	7338493
Qujing	75	2	3	2	2012	0.259354	2.6254	0.453643	2.3661	0.0150246	1.63759	8608994
Qujing	75	2	3	2	2013	0.253912	2.5706	0.44273	2.4672	0.0145207	2.02852	10175043
Qujing	75	2	3	2	2014	0.26122	2.0172	0.378237	2.7529	0.0148059	1.89752	11369900
Qujing	75	2	3	2	2015	0.252355	2.3858	0.409648	2.7045	0.0142137	1.93905	12625700
Qujing	75	2	3	2	2016	0.255609	2.5665	0.418315	2.9266	0.0146018	1.90807	12994771
Qujing	75	2	3	2	2017	0.25302	2.7744	0.503934	3.1806	0.014822	1.82554	13834027
Qujing	75	2	3	2	2018	0.294098	1.4754	0.416379	3.2799	0.0145912	1.68039	14978384
Qujing	75	2	3	2	2019	0.297861	1.7074	0.491126	4.2774	0.0154229	1.82374	16549136
Qujing	75	2	3	2	2020	0.29829	1.8394	0.546367	5.1245	0.0151654	2.07306	17939127
Sanmenxia	76	2	2	3	2009	0.207418	1.2007	0.563805	3.1587	0.00561473	2.23908	3419863
Sanmenxia	76	2	2	3	2010	0.196289	1.6261	0.504528	3.9176	0.00595728	2.12405	3401956
Sanmenxia	76	2	2	3	2011	0.187743	1.924	0.621083	4.6049	0.00718253	2.01861	3811827
Sanmenxia	76	2	2	3	2012	0.200347	2.2354	0.615153	5.0408	0.0073077	1.96769	4673501
Sanmenxia	76	2	2	3	2013	0.202057	2.5631	0.603716	5.2515	0.00752595	1.99828	5481601
Sanmenxia	76	2	2	3	2014	0.212327	2.8669	0.61091	5.5259	0.00733875	2.06263	5870400
Sanmenxia	76	2	2	3	2015	0.205533	1.8905	0.590494	5.5681	0.00676658	2.06036	6717644
Sanmenxia	76	2	2	3	2016	0.245433	2.0768	0.49544	5.8894	0.00681707	2.18326	7011239
Sanmenxia	76	2	2	3	2017	0.251283	2.8723	0.467514	6.3977	0.00711898	2.18995	7711825
Sanmenxia	76	2	2	3	2018	0.244516	3.7625	0.491716	6.7294	0.00745749	2.21877	8083543
Sanmenxia	76	2	2	3	2019	0.259154	5.1508	0.780722	6.3473	0.00760876	2.26441	9190446
Sanmenxia	76	2	2	3	2020	0.282423	4.7965	1.18172	7.1541	0.00772188	2.21665	9249643
Sanming	77	2	1	3	2009	0.170964	1.2707	0.954702	3.037	0.00492578	2.85564	3515275
Sanming	77	2	1	3	2010	0.19958	1.2692	0.87428	3.7917	0.00606699	2.8325	6976618
Sanming	77	2	1	3	2011	0.207343	1.621	0.853838	4.8376	0.00731824	2.6487	8327573
Sanming	77	2	1	3	2012	0.20964	2.5314	0.872114	5.3422	0.00816555	2.57539	9850351
Sanming	77	2	1	3	2013	0.213873	3.3911	0.888309	5.3151	0.00915223	2.46279	11153646
Sanming	77	2	1	3	2014	0.222183	3.9532	0.896938	6.459	0.00881148	2.40994	11936828
Sanming	77	2	1	3	2015	0.233733	4.4556	0.953526	6.7978	0.00942256	2.33798	12071004
Sanming	77	2	1	3	2016	0.243746	4.4261	0.858295	7.3261	0.00926155	2.34819	12644809
Sanming	77	2	1	3	2017	0.24644	4.6013	0.864061	8.2334	0.00974524	2.33606	13129425
Sanming	77	2	1	3	2018	0.250516	3.4507	0.768028	9.1406	0.00908343	2.45388	13674751
Sanming	77	2	1	3	2019	0.251711	3.2087	0.795466	10.0641	0.00901534	2.41941	15233295
Sanming	77	2	1	3	2020	0.250412	2.4511	0.990075	10.8304	0.00952948	2.27982	16976097
Shaoguan	78	3	1	2	2009	0.246693	1.2064	1.15338	1.9549	0.00580694	2.77334	4863393
Shaoguan	78	3	1	2	2010	0.267849	1.4243	1.1748	2.2995	0.00626889	2.78021	3462757
Shaoguan	78	3	1	2	2011	0.277313	1.9984	1.20465	2.876	0.00778477	2.80793	4252335
Shaoguan	78	3	1	2	2012	0.269253	2.621	1.00575	3.1702	0.00788908	2.60339	4643182
Shaoguan	78	3	1	2	2013	0.257088	2.5076	1.15637	3.0795	0.00822217	2.37487	5813834
Shaoguan	78	3	1	2	2014	0.278039	2.4233	1.16195	3.8386	0.00873645	2.37698	6711563
Shaoguan	78	3	1	2	2015	0.290173	5.3657	1.02448	3.938	0.0110215	2.39712	7318429
Shaoguan	78	3	1	2	2016	0.315349	4.8391	0.932734	4.1388	0.0097803	2.3629	7725079
Shaoguan	78	3	1	2	2017	0.317038	5.9884	0.827492	4.1961	0.0104132	2.33224	8722577
Shaoguan	78	3	1	2	2018	0.318491	4.5974	0.796998	4.4971	0.0103727	2.44516	9563329
Shaoguan	78	3	1	2	2019	0.316037	9.0824	0.980188	4.3743	0.0108948	2.50242	11105777
Shaoguan	78	3	1	2	2020	0.308235	6.6409	1.30461	4.7441	0.0112363	2.27521	13168509
Shaoyang	79	2	2	2	2009	0.209259	0.6463	0.364266	0.8857	0.00884886	1.68229	5940310
Shaoyang	79	2	2	2	2010	0.213245	0.6278	0.39296	1.0468	0.0101073	1.69292	3485400
Shaoyang	79	2	2	2	2011	0.21957	0.6492	0.358801	1.2797	0.0118145	1.82657	4253950
Shaoyang	79	2	2	2	2012	0.219563	0.6464	0.35416	1.4406	0.013215	1.91292	5231731
Shaoyang	79	2	2	2	2013	0.243676	0.9935	0.390955	1.3986	0.0149869	1.94105	6416525
Shaoyang	79	2	2	2	2014	0.239202	1.2145	0.385888	1.7498	0.0153459	2.00761	7519952
Shaoyang	79	2	2	2	2015	0.247472	1.8425	0.274685	1.9156	0.0169184	2.01776	8914600
Shaoyang	79	2	2	2	2016	0.263976	2.1675	0.249087	2.0987	0.0175179	2.00161	10529969
Shaoyang	79	2	2	2	2017	0.277944	1.7343	0.227829	2.2148	0.0171079	1.99694	12695893
Shaoyang	79	2	2	2	2018	0.286842	3.3806	0.270188	2.4178	0.0167592	1.99036	14191969
Shaoyang	79	2	2	2	2019	0.315313	4.7772	0.272876	2.9339	0.016565	1.96761	16270786
Shaoyang	79	2	2	2	2020	0.302605	7.0684	0.3483	3.4293	0.0168179	1.81766	19615071
Shizuishan	80	3	3	3	2009	0.313933	0.1338	2.8693	3.705	0.00274255	2.67906	1734326
Shizuishan	80	3	3	3	2010	0.287205	0.1891	1.88255	4.1163	0.00383579	2.29715	2700673
Shizuishan	80	3	3	3	2011	0.296294	0.1864	2.33536	5.0377	0.00393763	2.58865	3180950
Shizuishan	80	3	3	3	2012	0.232164	0.3897	2.47762	5.5566	0.00414143	2.72434	3628702
Shizuishan	80	3	3	3	2013	0.299413	0.7067	1.99629	5.7979	0.00406881	2.75584	4022030
Shizuishan	80	3	3	3	2014	0.307471	0.6537	1.98813	6.1001	0.00350256	2.8551	4186253
Shizuishan	80	3	3	3	2015	0.288451	0.6582	2.95662	6.1845	0.00313867	2.69469	4245889
Shizuishan	80	3	3	3	2016	0.313022	0.6923	3.07011	6.488	0.00320291	2.70274	4228289
Shizuishan	80	3	3	3	2017	0.321394	0.9144	2.9122	6.6956	0.00310391	2.67213	4713805
Shizuishan	80	3	3	3	2018	0.369659	1.868	2.05696	7.5391	0.00306206	2.69217	5507464
Shizuishan	80	3	3	3	2019	0.288244	2.4604	1.90447	6.3494	0.00332153	2.28052	5966242
Shizuishan	80	3	3	3	2020	0.318264	2.7701	2.72589	7.2083	0.00345779	2.4684	6270549
Shuangyashan	81	3	2	3	2009	0.242909	0.1171	2.23395	1.9817	0.00391208	1.1266	2618907
Shuangyashan	81	3	2	3	2010	0.237403	0.3377	2.42349	2.6215	0.00459128	1.20888	2470401
Shuangyashan	81	3	2	3	2011	0.25328	0.5405	1.66214	3.3215	0.0049563	1.21497	3463611
Shuangyashan	81	3	2	3	2012	0.24405	0.5405	1.51822	3.749	0.00529756	1.27398	3860630
Shuangyashan	81	3	2	3	2013	0.259943	0.5995	1.37254	3.7007	0.00502435	1.44214	4327579
Shuangyashan	81	3	2	3	2014	0.246519	0.6013	1.51066	2.8964	0.00458358	1.59166	5274242
Shuangyashan	81	3	2	3	2015	0.265624	0.3718	1.41591	2.9237	0.00457296	1.39672	7497841
Shuangyashan	81	3	2	3	2016	0.269763	0.1289	2.02614	2.9959	0.00490511	1.58331	8372448
Shuangyashan	81	3	2	3	2017	0.283596	0.1007	3.04597	3.2277	0.0050656	1.32478	8685520
Shuangyashan	81	3	2	3	2018	0.287395	0.2533	4.69382	3.5527	0.00458993	0.641395	9137070
Shuangyashan	81	3	2	3	2019	0.292409	0.2747	1.19279	3.3857	0.00498468	0.93223	9195039
Shuangyashan	81	3	2	3	2020	0.289355	0.2466	1.59417	3.5391	0.00509511	1.38256	9144470
Shuozhou	82	1	2	3	2009	0.220703	0.6209	0.822773	3.6452	0.00472927	1.53846	3994153
Shuozhou	82	1	2	3	2010	0.217678	0.7314	0.76928	4.1107	0.00563686	1.52367	1976762
Shuozhou	82	1	2	3	2011	0.216912	0.9782	0.744418	4.9692	0.00698922	1.46433	2125000
Shuozhou	82	1	2	3	2012	0.217526	1.2425	1.09049	5.8205	0.00739426	1.38535	2350367
Shuozhou	82	1	2	3	2013	0.227097	1.4053	1.44984	5.8989	0.00754532	1.31948	2674629
Shuozhou	82	1	2	3	2014	0.230124	0.9705	1.37518	5.7368	0.00633863	1.31171	3029284
Shuozhou	82	1	2	3	2015	0.228465	0.9247	1.54491	5.1256	0.00541431	1.32368	3586016
Shuozhou	82	1	2	3	2016	0.236406	0.4645	1.61129	5.201	0.0046585	1.30246	5773309
Shuozhou	82	1	2	3	2017	0.24626	0.8127	1.64009	5.5316	0.00474666	1.44531	6237741
Shuozhou	82	1	2	3	2018	0.262283	0.5616	1.61849	5.9914	0.00531626	1.47959	7383729
Shuozhou	82	1	2	3	2019	0.265271	0.6581	2.16281	5.9552	0.00549383	1.52535	8615270
Shuozhou	82	1	2	3	2020	0.268831	0.4538	2.37221	6.8889	0.00564978	1.45597	10155988
Songyuan	83	1	2	3	2009	0.22582	0.3958	0.91969	3.1421	0.00609641	1.29163	2629776
Songyuan	83	1	2	3	2010	0.243428	0.148	0.885034	3.8136	0.00652192	1.39064	2819780
Songyuan	83	1	2	3	2011	0.24979	0.1832	0.838875	4.6749	0.00740414	1.48478	3030803
Songyuan	83	1	2	3	2012	0.256529	0.2777	0.824758	5.5177	0.00759865	1.5379	3642632
Songyuan	83	1	2	3	2013	0.260919	0.2828	1.22722	5.8321	0.00782089	2.0863	4984282
Songyuan	83	1	2	3	2014	0.263438	0.2488	1.14519	5.6868	0.00761455	2.14692	6007425
Songyuan	83	1	2	3	2015	0.265798	0.2099	1.14676	5.8841	0.00716174	2.13071	8090108
Songyuan	83	1	2	3	2016	0.269927	0.4305	1.18116	5.9413	0.00815585	2.06859	9315759
Songyuan	83	1	2	3	2017	0.27301	0.2619	1.18771	5.4662	0.00914237	2.10665	9521392
Songyuan	83	1	2	3	2018	0.273024	0.1966	0.653063	4.9912	0.00818367	1.77567	8841236
Songyuan	83	1	2	3	2019	0.289308	0.617	0.303615	2.6559	0.00767978	1.40123	9047353
Songyuan	83	1	2	3	2020	0.287853	0.4022	1.1471	2.7487	0.008474	1.38223	9182260
Suqian	84	4	1	2	2009	0.311921	2.3977	0.670119	1.5381	0.00852541	2.05021	3361305
Suqian	84	4	1	2	2010	0.308773	3.1925	0.6378	2.2525	0.0105294	2.00661	6256083
Suqian	84	4	1	2	2011	0.328253	4.6159	0.630661	2.7839	0.013397	2.20321	7599989
Suqian	84	4	1	2	2012	0.344181	7.1731	0.674703	3.1722	0.0145168	2.21165	10028624
Suqian	84	4	1	2	2013	0.359319	9.2241	0.708175	2.983	0.0151996	1.81131	12820887
Suqian	84	4	1	2	2014	0.370007	9.822	0.719058	3.9963	0.0153119	1.9401	14830542
Suqian	84	4	1	2	2015	0.400114	8.64	0.74647	4.3853	0.0158867	1.95209	16967046
Suqian	84	4	1	2	2016	0.409571	8.63	0.80903	4.8311	0.0154931	2.08388	19603739
Suqian	84	4	1	2	2017	0.422277	7.4948	0.72131	5.2108	0.0142049	2.15012	22234483
Suqian	84	4	1	2	2018	0.427754	11.7461	0.710715	5.5906	0.013255	2.14179	25636107
Suqian	84	4	1	2	2019	0.441563	14.84	0.86165	6.284	0.0144023	2.87827	30838200
Suqian	84	4	1	2	2020	0.456061	15.8205	1.09946	6.5503	0.0167953	2.86804	37739546
Suzhou	85	2	2	2	2009	0.205127	0.5019	0.305785	0.8526	0.00625936	1.79369	3906223
Suzhou	85	2	2	2	2010	0.208365	0.6587	0.324011	0.9945	0.00707876	1.83683	3076829
Suzhou	85	2	2	2	2011	0.201953	1.0299	0.341944	1.4971	0.00949176	1.97565	3791355
Suzhou	85	2	2	2	2012	0.20911	1.1604	0.375769	1.7308	0.0103279	1.95795	4633238
Suzhou	85	2	2	2	2013	0.230615	1.3649	0.311853	1.58	0.0108766	2.13935	5585960
Suzhou	85	2	2	2	2014	0.240982	2.2436	0.319098	2.0895	0.0109563	2.16363	6866982
Suzhou	85	2	2	2	2015	0.253144	2.2463	0.320239	2.2415	0.011534	3.97056	8084415
Suzhou	85	2	2	2	2016	0.263483	6.2472	0.236555	2.427	0.0113614	3.96383	9793467
Suzhou	85	2	2	2	2017	0.281541	3.9433	0.233029	2.6056	0.0115859	3.20485	12482916
Suzhou	85	2	2	2	2018	0.294693	4.5939	0.153461	2.8757	0.0121252	2.3118	15522570
Suzhou	85	2	2	2	2019	0.287211	3.4949	0.46147	3.4773	0.012811	2.27902	18958730
Suzhou	85	2	2	2	2020	0.301592	6.0456	0.557521	3.8368	0.0138479	2.11877	23320425
Tai 'an	86	2	1	1	2009	0.277977	2.2272	0.603654	3.1375	0.00881435	2.1968	7225066
Tai 'an	86	2	1	1	2010	0.300202	2.8131	0.624004	3.739	0.0109829	2.1178	9175987
Tai 'an	86	2	1	1	2011	0.313042	2.7605	0.530761	4.185	0.0126179	1.96205	10431533
Tai 'an	86	2	1	1	2012	0.325491	3.4129	0.436829	4.185	0.0129322	2.05505	12196419
Tai 'an	86	2	1	1	2013	0.337457	3.8756	0.72369	4.9923	0.0126548	2.12456	14163964
Tai 'an	86	2	1	1	2014	0.337641	3.9537	0.584038	5.3853	0.0126617	2.16434	15916058
Tai 'an	86	2	1	1	2015	0.395291	4.1214	0.432497	5.649	0.0127976	2.79001	18005578
Tai 'an	86	2	1	1	2016	0.432869	3.4247	0.437491	5.9027	0.0120635	2.39327	19366775
Tai 'an	86	2	1	1	2017	0.477045	4.1736	0.41327	6.3433	0.011922	2.43988	21035633
Tai 'an	86	2	1	1	2018	0.500533	3.2054	0.261944	6.4714	0.0116498	2.53618	23543232
Tai 'an	86	2	1	1	2019	0.510745	4.0196	0.429261	4.7248	0.0118054	2.24285	26964253
Tai 'an	86	2	1	1	2020	0.531404	3.5185	0.732304	5.0555	0.0123888	2.50023	31363163
Tangshan	87	4	1	1	2009	0.42969	3.8572	1.31082	5.1179	0.0187317	2.67634	21391664
Tangshan	87	4	1	1	2010	0.459886	4.7728	1.36904	5.9389	0.0207904	2.69318	27161068
Tangshan	87	4	1	1	2011	0.431415	6.1956	1.16151	7.1565	0.0267457	2.62466	30884877
Tangshan	87	4	1	1	2012	0.432256	10.5895	1.50161	7.6643	0.0261297	2.70849	35272093
Tangshan	87	4	1	1	2013	0.49767	9.0477	1.23005	8.2831	0.0242861	2.69797	39637353
Tangshan	87	4	1	1	2014	0.501256	8.1583	1.14499	8.045	0.0232457	2.74512	42785559
Tangshan	87	4	1	1	2015	0.561403	6.4203	1.13005	7.8398	0.0231876	2.82538	47794427
Tangshan	87	4	1	1	2016	0.549547	8.5842	1.09586	8.1239	0.0234471	2.8178	49749952
Tangshan	87	4	1	1	2017	0.490269	7.111	1.076	8.2972	0.0221934	2.88192	52128625
Tangshan	87	4	1	1	2018	0.503373	8.9057	1.08619	8.7855	0.0229085	2.94402	55317926
Tangshan	87	4	1	1	2019	0.519288	9.8211	1.18454	8.6667	0.0227112	2.66361	60848002
Tangshan	87	4	1	1	2020	0.539298	12.3386	0.966653	9.347	0.0263923	2.70116	69362376
Tongchuan	88	3	3	3	2009	0.187212	0.198	1.74746	1.8548	0.00221609	1.90516	1258668
Tongchuan	88	3	3	3	2010	0.207119	0.2231	1.649	2.2508	0.00337459	1.78706	794027
Tongchuan	88	3	3	3	2011	0.210928	0.2786	1.91507	2.8034	0.00389621	1.73604	912034
Tongchuan	88	3	3	3	2012	0.22393	0.3775	1.82913	3.2556	0.003834	1.80184	997338
Tongchuan	88	3	3	3	2013	0.22384	0.4263	1.78678	3.7439	0.00396409	2.03505	1145443
Tongchuan	88	3	3	3	2014	0.230252	0.4926	1.3961	3.8552	0.00367314	1.94838	1241830
Tongchuan	88	3	3	3	2015	0.237175	0.7002	0.948913	3.8378	0.0035182	2.07378	1458461
Tongchuan	88	3	3	3	2016	0.24525	0.7123	0.952907	3.6803	0.00353495	2.21763	1734932
Tongchuan	88	3	3	3	2017	0.247657	0.7828	0.903307	4.1465	0.00391824	2.27402	2069483
Tongchuan	88	3	3	3	2018	0.300025	0.6983	0.89089	4.0065	0.00391243	2.18517	2358637
Tongchuan	88	3	3	3	2019	0.261095	0.3825	1.72083	4.4794	0.00351955	2.09579	2738351
Tongchuan	88	3	3	3	2020	0.261591	0.6266	1.53749	5.3021	0.00375405	2.1141	3064164
Tonghua	89	4	2	3	2009	0.182985	1.5499	1.71283	2.282	0.0061208	2.69663	3445971
Tonghua	89	4	2	3	2010	0.207598	1.9529	1.51543	2.769	0.00749892	2.66818	3416770
Tonghua	89	4	2	3	2011	0.223968	2.4483	1.49907	3.4515	0.00851581	2.70798	3871066
Tonghua	89	4	2	3	2012	0.220644	4.0961	1.06562	3.9111	0.0093872	2.76362	4157284
Tonghua	89	4	2	3	2013	0.225788	7.3107	1.20857	4.52	0.0098009	2.77284	4989685
Tonghua	89	4	2	3	2014	0.232145	4.8658	1.10618	4.5378	0.00924671	2.67986	5804153
Tonghua	89	4	2	3	2015	0.22935	4.701	1.22887	4.5171	0.00901495	2.74422	6616889
Tonghua	89	4	2	3	2016	0.253059	6.6721	1.31104	4.2979	0.00944639	2.70879	6950334
Tonghua	89	4	2	3	2017	0.25228	5.9836	1.41474	4.0638	0.00852665	2.61155	7835556
Tonghua	89	4	2	3	2018	0.254057	4.0403	1.14673	3.8297	0.00760056	2.63	8475197
Tonghua	89	4	2	3	2019	0.257515	3.0684	1.32573	3.3702	0.00761201	2.77107	8901075
Tonghua	89	4	2	3	2020	0.243735	2.7403	2.18298	3.5113	0.00810339	2.64428	9509363
Tongling	90	3	2	2	2009	0.247809	0.8547	1.4884	4.6765	0.00318819	2.56982	1690926
Tongling	90	3	2	2	2010	0.246891	1.2004	1.07525	6.4496	0.00358492	2.48183	3884885
Tongling	90	3	2	2	2011	0.26205	1.7938	1.65386	7.9704	0.00427898	2.67207	4573261
Tongling	90	3	2	2	2012	0.273896	4.3811	1.57605	8.4819	0.00513705	2.70476	5148033
Tongling	90	3	2	2	2013	0.281794	4.8551	1.56279	9.1973	0.00491375	2.61451	5749861
Tongling	90	3	2	2	2014	0.284797	7.3924	1.48629	9.7193	0.00466513	2.59656	6381834
Tongling	90	3	2	2	2015	0.300041	7.782	1.73839	5.7387	0.00433881	2.60964	7667159
Tongling	90	3	2	2	2016	0.320272	8.3119	0.356046	5.996	0.00551361	2.67486	9446878
Tongling	90	3	2	2	2017	0.317887	8.3439	0.337655	6.9935	0.00536808	2.62284	9716516
Tongling	90	3	2	2	2018	0.344927	6.0856	0.258662	7.5524	0.00471894	2.71452	11040908
Tongling	90	3	2	2	2019	0.337673	9.4664	0.720449	5.8726	0.00481023	2.66946	12113031
Tongling	90	3	2	2	2020	0.366465	10.3108	0.951171	7.5748	0.00519969	2.61584	13360288
Weinan	91	2	3	2	2009	0.175034	0.4734	1.16227	1.2069	0.00763921	2.32997	5553718
Weinan	91	2	3	2	2010	0.189705	0.5432	1.1358	1.495	0.00964999	2.36591	4715200
Weinan	91	2	3	2	2011	0.197069	0.7866	1.19928	1.9424	0.0119488	2.3409	5443420
Weinan	91	2	3	2	2012	0.205736	1.0951	1.47669	2.1717	0.0129183	2.23307	6225221
Weinan	91	2	3	2	2013	0.208105	1.6916	1.43217	2.3667	0.0134753	2.352	7260156
Weinan	91	2	3	2	2014	0.218853	2.5459	1.42519	2.6675	0.013	2.27434	8113953
Weinan	91	2	3	2	2015	0.226589	2.6117	1.29089	2.7452	0.0131172	2.29138	9205946
Weinan	91	2	3	2	2016	0.230794	2.7652	1.34499	2.7743	0.0128635	2.27558	10353499
Weinan	91	2	3	2	2017	0.246208	2.8062	1.47724	3.0697	0.0136534	2.31855	10710896
Weinan	91	2	3	2	2018	0.251534	2.9547	1.63305	3.3009	0.0136351	2.35757	11631217
Weinan	91	2	3	2	2019	0.255995	2.9676	1.74036	3.4481	0.0132956	2.28083	12398313
Weinan	91	2	3	2	2020	0.277759	2.8808	1.11326	3.9207	0.0137851	2.32305	13982455
Wuhai	92	3	2	2	2009	0.188362	0.593	4.31371	6.4147	0.00360797	2.03997	1703762
Wuhai	92	3	2	2	2010	0.216215	0.7768	3.2346	7.6653	0.00397388	1.98948	2798218
Wuhai	92	3	2	2	2011	0.210649	1.1108	3.56522	8.9521	0.00473514	1.93521	3253000
Wuhai	92	3	2	2	2012	0.227029	1.068	3.55704	10.3242	0.00498601	2.13223	3811900
Wuhai	92	3	2	2	2013	0.238333	2.422	3.33661	10.366	0.00443226	1.79687	4749800
Wuhai	92	3	2	2	2014	0.246814	1.4979	3.21451	10.8556	0.00419942	1.78112	5400922
Wuhai	92	3	2	2	2015	0.251323	1.9522	3.73702	10.0871	0.00416139	2.66745	5538095
Wuhai	92	3	2	2	2016	0.257506	1.7931	3.75442	10.2725	0.00486513	2.58279	5338880
Wuhai	92	3	2	2	2017	0.254416	0.7506	3.31244	9.5383	0.00302745	2.75667	6127794
Wuhai	92	3	2	2	2018	0.255264	1.0096	2.14707	8.8041	0.00333373	2.91318	5775876
Wuhai	92	3	2	2	2019	0.264338	0.8888	0.772264	9.7565	0.00293229	2.36669	6664040
Wuhai	92	3	2	2	2020	0.252863	1.2739	1.8356	10.1238	0.00322596	3.03353	5276532
Wuwei	93	1	3	3	2009	0.214166	0.1709	1.10767	1.0068	0.00401555	2.12003	1801166
Wuwei	93	1	3	3	2010	0.211745	0.2052	1.12087	1.0621	0.00471004	2.09419	1611308
Wuwei	93	1	3	3	2011	0.209932	0.3092	1.15729	1.5007	0.00588526	2.02686	2029025
Wuwei	93	1	3	3	2012	0.209398	0.2937	1.31959	1.8759	0.00653227	2.01602	2720300
Wuwei	93	1	3	3	2013	0.209929	0.4238	1.34286	2.0168	0.00651644	1.91829	3991700
Wuwei	93	1	3	3	2014	0.229442	0.4691	1.60504	2.2406	0.00667973	1.91301	5276139
Wuwei	93	1	3	3	2015	0.242741	0.5952	1.48413	2.2931	0.00672939	1.78894	6962008
Wuwei	93	1	3	3	2016	0.244154	29.1349	1.55974	2.5396	0.00642004	1.81962	7688473
Wuwei	93	1	3	3	2017	0.240913	0.7472	1.74813	2.3617	0.00677096	1.71221	8168488
Wuwei	93	1	3	3	2018	0.261893	0.7213	2.39933	2.5691	0.00614839	1.73108	8293624
Wuwei	93	1	3	3	2019	0.265429	0.8031	2.27033	2.6744	0.00582645	1.70298	8480653
Wuwei	93	1	3	3	2020	0.266682	1.1228	2.00667	3.5571	0.00618453	1.85441	8864908
Xianyang	94	1	3	1	2009	0.206019	0.7298	1.51565	1.7429	0.00702469	2.42772	5886141
Xianyang	94	1	3	1	2010	0.213664	0.8223	1.42198	2.2477	0.00946867	2.39447	4546588
Xianyang	94	1	3	1	2011	0.237913	0.9634	1.35395	2.7751	0.0115166	2.4724	5410131
Xianyang	94	1	3	1	2012	0.244688	1.2457	1.32679	3.1982	0.0125962	2.44249	6460435
Xianyang	94	1	3	1	2013	0.24721	1.4474	1.25291	3.4904	0.012981	2.29691	7623538
Xianyang	94	1	3	1	2014	0.256399	1.2936	1.29715	4.1971	0.0120634	2.26685	9018157
Xianyang	94	1	3	1	2015	0.253717	1.1712	1.3025	4.3426	0.0117528	2.29657	10286500
Xianyang	94	1	3	1	2016	0.260106	2.0167	1.26896	4.8016	0.0123675	2.27661	11417827
Xianyang	94	1	3	1	2017	0.260134	2.9145	1.35631	5.2445	0.0116069	2.2033	12770730
Xianyang	94	1	3	1	2018	0.275369	2.9145	1.52482	5.4368	0.0105953	2.14722	14891665
Xianyang	94	1	3	1	2019	0.286387	1.6095	1.41607	5.0338	0.0114982	2.14084	17426448
Xianyang	94	1	3	1	2020	0.294123	1.0368	1.83325	5.5189	0.0117466	2.06832	20620033
Xingtai	95	2	1	1	2009	0.362795	0.9614	0.404818	1.5174	0.00869379	2.24169	9575222
Xingtai	95	2	1	1	2010	0.403051	0.8418	0.425705	1.7189	0.0107781	2.16588	8141250
Xingtai	95	2	1	1	2011	0.287977	1.0777	0.4433	2.0027	0.0129955	2.1419	9468936
Xingtai	95	2	1	1	2012	0.310261	1.181	0.475848	2.1361	0.0133361	2.27774	11640402
Xingtai	95	2	1	1	2013	0.326124	1.2837	0.641523	2.103	0.0126611	2.31558	13775712
Xingtai	95	2	1	1	2014	0.381088	1.9207	0.599807	2.2758	0.0130537	2.25267	15480846
Xingtai	95	2	1	1	2015	0.395259	1.3815	0.592768	2.4256	0.0146296	2.26023	17592290
Xingtai	95	2	1	1	2016	0.437813	2.4504	0.691804	2.7038	0.014939	2.26228	19958967
Xingtai	95	2	1	1	2017	0.345666	2.4803	0.733308	2.8499	0.0140176	2.0428	23248411
Xingtai	95	2	1	1	2018	0.357042	2.9004	0.765354	2.921	0.015129	2.24097	27733005
Xingtai	95	2	1	1	2019	0.38828	3.0392	0.60085	2.8707	0.0156763	2.2556	32064237
Xingtai	95	2	1	1	2020	0.41033	3.4355	1.00034	3.0909	0.0174087	2.25676	38162187
Xinyu	96	3	2	2	2009	0.234296	0.469	1.09128	4.2606	0.00384602	2.62318	2043253
Xinyu	96	3	2	2	2010	0.247132	1.0764	1.08889	5.5492	0.00485682	2.62173	3523302
Xinyu	96	3	2	2	2011	0.255058	1.3299	1.02735	6.8155	0.00622306	2.72717	4133011
Xinyu	96	3	2	2	2012	0.265716	1.4369	1.10869	7.2266	0.00669806	2.59692	4802384
Xinyu	96	3	2	2	2013	0.28	2.0705	0.867387	6.984	0.00621133	2.74288	5418069
Xinyu	96	3	2	2	2014	0.271196	1.8818	0.417034	7.773	0.00583676	2.73259	5987515
Xinyu	96	3	2	2	2015	0.276167	2.6284	0.388448	8.1354	0.00595673	2.74449	6645868
Xinyu	96	3	2	2	2016	0.285228	2.6742	0.378611	8.8548	0.00558137	2.71691	7143742
Xinyu	96	3	2	2	2017	0.302401	2.5604	0.379538	8.7668	0.00542485	2.66183	7664693
Xinyu	96	3	2	2	2018	0.308931	2.4593	0.267602	8.6789	0.00428825	2.51114	8214875
Xinyu	96	3	2	2	2019	0.32504	2.6417	0.0230272	8.1641	0.00444498	2.65024	9675204
Xinyu	96	3	2	2	2020	0.296332	3.1414	0.0357577	8.3583	0.0046902	2.68694	11238562
Xinzhou	97	2	2	3	2009	0.158264	0.6967	0.612102	1.1292	0.00668744	1.64146	5595304
Xinzhou	97	2	2	3	2010	0.180229	0.8927	0.895748	1.4193	0.00804137	1.60537	3523991
Xinzhou	97	2	2	3	2011	0.14018	1.1537	0.866885	1.8019	0.00921705	1.50922	4106900
Xinzhou	97	2	2	3	2012	0.153386	1.6441	0.880214	2.0081	0.00967398	1.50951	4797554
Xinzhou	97	2	2	3	2013	0.171662	1.7761	1.04948	2.1052	0.0104128	1.4412	5830577
Xinzhou	97	2	2	3	2014	0.192459	0.8607	1.23103	2.1796	0.00947946	1.46064	6443533
Xinzhou	97	2	2	3	2015	0.198614	0.9208	1.2709	2.1731	0.00947493	1.43193	7149453
Xinzhou	97	2	2	3	2016	0.219945	1.0618	1.31212	2.2747	0.00903343	1.35427	7777249
Xinzhou	97	2	2	3	2017	0.229633	1.8721	1.34474	2.7665	0.00973485	1.34283	8268749
Xinzhou	97	2	2	3	2018	0.230743	1.3771	1.50476	3.1209	0.0095934	1.34253	9188783
Xinzhou	97	2	2	3	2019	0.237525	1.3478	1.66886	3.1573	0.0105657	1.32581	10497741
Xinzhou	97	2	2	3	2020	0.238406	0.9527	1.75033	3.5294	0.0115352	1.42533	11399299
Xuancheng	98	2	2	3	2009	0.204434	1.1192	0.256472	1.6774	0.0056791	2.71109	2573287
Xuancheng	98	2	2	3	2010	0.233895	2.3084	0.263858	2.0754	0.00652151	2.65576	3855554
Xuancheng	98	2	2	3	2011	0.23856	4.2518	0.20911	2.636	0.00860978	1.78412	4819533
Xuancheng	98	2	2	3	2012	0.236313	5.4472	0.258851	2.9636	0.00952204	2.08884	5926546
Xuancheng	98	2	2	3	2013	0.262199	6.8173	0.244476	3.01	0.0100226	2.16381	7148124
Xuancheng	98	2	2	3	2014	0.262458	7.6879	0.579649	3.5726	0.00985815	2.66569	8307725
Xuancheng	98	2	2	3	2015	0.266879	7.6908	0.591731	3.761	0.00952175	2.66393	9003134
Xuancheng	98	2	2	3	2016	0.279593	9.0305	0.674348	4.074	0.00929697	2.82364	10413552
Xuancheng	98	2	2	3	2017	0.278408	11.2055	0.733756	4.5467	0.00915447	2.76693	12262254
Xuancheng	98	2	2	3	2018	0.280753	13.9447	0.42336	5.0065	0.00884681	2.69891	13811523
Xuancheng	98	2	2	3	2019	0.289238	15.6972	0.441296	5.8819	0.00927346	2.54501	15044454
Xuancheng	98	2	2	3	2020	0.295431	14.5029	0.468298	6.4301	0.00925497	2.53153	17613058
Xuzhou	99	4	1	1	2009	0.485819	3.7033	0.874247	2.51	0.0168156	2.5594	11397620
Xuzhou	99	4	1	1	2010	0.526577	4.5433	0.819285	3.4084	0.0203706	2.61194	14364443
Xuzhou	99	4	1	1	2011	0.545956	10.3526	0.826523	4.1407	0.0275063	2.61717	17348392
Xuzhou	99	4	1	1	2012	0.555652	12.5901	0.837981	4.6877	0.0282471	2.72188	20472296
Xuzhou	99	4	1	1	2013	0.572136	14.4855	0.670964	4.405	0.0290942	2.39639	23608014
Xuzhou	99	4	1	1	2014	0.590806	17.4827	0.747714	5.7655	0.0293237	2.45331	27247917
Xuzhou	99	4	1	1	2015	0.613614	19.19	0.747854	6.1511	0.0294595	2.39471	30699020
Xuzhou	99	4	1	1	2016	0.627274	20.76	0.738603	6.6845	0.0291196	2.48305	36202134
Xuzhou	99	4	1	1	2017	0.639353	21.554	0.742027	7.188	0.0277097	2.44256	41731982
Xuzhou	99	4	1	1	2018	0.665408	25.4531	0.513566	7.6915	0.0269312	2.43179	49124733
Xuzhou	99	4	1	1	2019	0.675328	25.89	0.424378	8.1138	0.0251233	2.4498	58260700
Xuzhou	99	4	1	1	2020	0.696563	21.4297	0.484143	8.0673	0.0273022	2.30455	69520802
Ya 'an	100	2	3	3	2009	0.167668	0.3519	0.542957	1.571	0.00537511	2.17823	1871202
Ya 'an	100	2	3	3	2010	0.153714	0.4262	0.672119	1.8787	0.00484637	2.07424	2389019
Ya 'an	100	2	3	3	2011	0.150421	1.2372	0.675452	2.3147	0.00490645	2.04739	2796859
Ya 'an	100	2	3	3	2012	0.195639	2.5778	0.711951	2.6157	0.0049564	2.18337	3306753
Ya 'an	100	2	3	3	2013	0.205094	1.2659	0.705334	2.6622	0.0127527	1.97699	4124406
Ya 'an	100	2	3	3	2014	0.194392	3.3733	0.694791	3.0052	0.0138302	1.91182	4749763
Ya 'an	100	2	3	3	2015	0.20792	2.4489	0.769946	3.2523	0.00870089	1.99172	5100928
Ya 'an	100	2	3	3	2016	0.219271	0.9423	0.819341	3.5335	0.00553024	1.95992	5278470
Ya 'an	100	2	3	3	2017	0.221515	1.5878	0.838202	3.9172	0.00460162	1.90383	5948377
Ya 'an	100	2	3	3	2018	0.226129	1.533	0.850187	4.1985	0.00399102	1.93084	6578159
Ya 'an	100	2	3	3	2019	0.253184	2.7921	0.647332	4.6984	0.00414773	1.96566	7647915
Ya 'an	100	2	3	3	2020	0.245112	2.9615	0.999197	5.2366	0.00483276	1.01615	8539407
Yan 'an	101	1	3	3	2009	0.190239	1.5126	1.16613	3.3538	0.0102868	1.1911	3208059
Yan 'an	101	1	3	3	2010	0.197439	1.6784	1.19532	4.0621	0.0120518	1.16181	3609700
Yan 'an	101	1	3	3	2011	0.203867	1.8488	1.3534	5.0807	0.013553	1.10239	4105165
Yan 'an	101	1	3	3	2012	0.201277	2.1479	1.39403	5.7876	0.0140819	1.10008	4768722
Yan 'an	101	1	3	3	2013	0.223279	2.0289	1.01842	5.6896	0.0143944	1.43503	5668732
Yan 'an	101	1	3	3	2014	0.229352	2.3611	1.18548	6.2714	0.0137533	1.4261	6796428
Yan 'an	101	1	3	3	2015	0.233941	2.2408	1.24344	5.3924	0.0123561	1.47017	8308390
Yan 'an	101	1	3	3	2016	0.241344	2.4676	1.29949	4.83	0.0119452	1.44555	9253876
Yan 'an	101	1	3	3	2017	0.252242	2.1197	1.23895	5.8132	0.0118323	1.55738	11107148
Yan 'an	101	1	3	3	2018	0.249411	2.2528	1.24893	6.894	0.0121588	1.73938	11871361
Yan 'an	101	1	3	3	2019	0.251727	2.8323	1.97166	7.3703	0.0127346	1.82411	13194321
Yan 'an	101	1	3	3	2020	0.256289	2.0412	1.7411	6.9934	0.0130161	1.91978	14109083
Yangquan	102	2	2	2	2009	0.231464	0.596	0.994542	2.6383	0.00320983	1.68504	4052276
Yangquan	102	2	2	2	2010	0.245874	0.719	1.07667	3.1898	0.00372715	1.6379	3690752
Yangquan	102	2	2	2	2011	0.260449	0.7521	1.42326	3.85	0.00430167	1.64253	4301309
Yangquan	102	2	2	2	2012	0.264736	0.9741	1.2647	4.3702	0.00471894	1.59474	5301681
Yangquan	102	2	2	2	2013	0.262122	0.9244	1.27119	4.6001	0.00421836	1.6437	6173999
Yangquan	102	2	2	2	2014	0.266729	0.8329	1.24117	4.4382	0.00385056	1.64112	6493782
Yangquan	102	2	2	2	2015	0.278141	0.5815	1.23884	4.2688	0.0039429	1.72791	7213308
Yangquan	102	2	2	2	2016	0.291801	0.5324	1.27691	4.4461	0.00349332	1.7427	7426183
Yangquan	102	2	2	2	2017	0.288488	0.9088	1.34056	4.779	0.00355212	1.7926	8847091
Yangquan	102	2	2	2	2018	0.306966	0.6539	1.42692	5.1976	0.00378914	1.72935	10332550
Yangquan	102	2	2	2	2019	0.308194	0.7447	0.200667	5.0775	0.00376661	1.85497	11335790
Yangquan	102	2	2	2	2020	0.302855	0.882	0.652666	5.6245	0.00440548	1.77735	11733503
Yichun(HLJ)	103	3	2	3	2009	0.271576	0.3432	1.01818	1.353	0.0033624	1.92908	2053736
Yichun(HLJ)	103	3	2	3	2010	0.28768	0.3432	1.01327	1.5924	0.0039854	1.89495	1040518
Yichun(HLJ)	103	3	2	3	2011	0.294278	0.9122	0.926029	1.8142	0.00477739	1.88276	1011262
Yichun(HLJ)	103	3	2	3	2012	0.293524	0.435	0.934675	2.0686	0.0049896	1.88094	1244904
Yichun(HLJ)	103	3	2	3	2013	0.316975	0.5452	0.98467	2.3129	0.00486206	1.89694	1277673
Yichun(HLJ)	103	3	2	3	2014	0.234267	0.4182	1.08804	2.0885	0.0045602	1.86861	1404903
Yichun(HLJ)	103	3	2	3	2015	0.231501	0.4047	0.984542	2.0414	0.00564503	1.58651	1474257
Yichun(HLJ)	103	3	2	3	2016	0.304227	0.2629	1.17734	2.1043	0.00463197	1.44219	1663856
Yichun(HLJ)	103	3	2	3	2017	0.305032	0.2618	1.16263	2.2109	0.00496282	1.45579	1774607
Yichun(HLJ)	103	3	2	3	2018	0.311377	0.1856	1.24097	2.3837	0.00479025	1.3942	1802087
Yichun(HLJ)	103	3	2	3	2019	0.287927	0.214	2.30429	2.6384	0.00498539	1.42892	1649264
Yichun(HLJ)	103	3	2	3	2020	0.359389	0.2258	2.96536	2.6506	0.00565787	1.73364	1886503
Yichun(JX)	104	2	2	2	2009	0.222478	0.8316	0.553091	1.2769	0.00908029	2.49869	5456873
Yichun(JX)	104	2	2	2	2010	0.223141	1.125	0.526129	1.6075	0.0107324	2.4201	5086745
Yichun(JX)	104	2	2	2	2011	0.227751	1.4963	0.453086	1.9823	0.0130323	2.34153	5692735
Yichun(JX)	104	2	2	2	2012	0.241037	1.9493	0.5338	2.2855	0.0143491	2.42013	7333935
Yichun(JX)	104	2	2	2	2013	0.243422	3.6633	0.582821	2.3998	0.0148921	2.64589	9164403
Yichun(JX)	104	2	2	2	2014	0.24101	6.043	0.578321	2.7764	0.0153617	2.58649	10988169
Yichun(JX)	104	2	2	2	2015	0.233501	8.2657	0.582332	2.9457	0.0157977	2.52117	13185992
Yichun(JX)	104	2	2	2	2016	0.246531	9.8801	0.579601	3.2269	0.0158681	2.58103	15661700
Yichun(JX)	104	2	2	2	2017	0.261114	16.4296	0.631734	3.5734	0.0159107	2.54462	19124009
Yichun(JX)	104	2	2	2	2018	0.284838	21.7359	0.700046	3.9199	0.0160021	2.40542	23189000
Yichun(JX)	104	2	2	2	2019	0.302462	25.2209	0.154134	4.8182	0.0176767	2.40073	26990831
Yichun(JX)	104	2	2	2	2020	0.319313	25.3747	0.709424	5.5452	0.0185777	2.16603	31643736
Yulin	105	1	3	2	2009	0.168615	2.3392	1.81693	3.8906	0.0112143	1.44663	5930127
Yulin	105	1	3	2	2010	0.196396	3.2284	2.05919	5.248	0.0148338	1.32689	8988200
Yulin	105	1	3	2	2011	0.189523	3.5762	2.02631	6.8358	0.0191434	1.49564	11793871
Yulin	105	1	3	2	2012	0.191914	4.8166	1.85112	7.9587	0.021257	1.43861	15480800
Yulin	105	1	3	2	2013	0.202577	4.9578	1.60189	7.5511	0.0206245	2.09485	18038100
Yulin	105	1	3	2	2014	0.201845	5.2237	1.71381	8.6482	0.0187558	1.9867	19357100
Yulin	105	1	3	2	2015	0.215542	1.9932	1.7112	7.7267	0.0181911	2.04514	20328900
Yulin	105	1	3	2	2016	0.236094	5.6526	1.77586	8.1764	0.0171921	2.08408	19793301
Yulin	105	1	3	2	2017	0.230708	6.0697	1.88238	9.9076	0.0185933	2.15238	20107104
Yulin	105	1	3	2	2018	0.289813	6.1855	2.66126	11.2845	0.0198413	2.13524	20787949
Yulin	105	1	3	2	2019	0.245826	4.0202	3.22088	12.0908	0.0211737	2.13686	21224922
Yulin	105	1	3	2	2020	0.253763	3.8118	2.23834	11.2974	0.0200159	2.62065	23201795
Yuncheng	106	2	2	2	2009	0.204866	0.6192	0.642446	1.4306	0.00678973	2.51463	5793728
Yuncheng	106	2	2	2	2010	0.199021	1.0801	0.546429	1.6175	0.0084088	2.33775	4998585
Yuncheng	106	2	2	2	2011	0.210278	1.1987	0.64406	1.9733	0.010024	2.52995	6044464
Yuncheng	106	2	2	2	2012	0.224513	1.2035	0.610493	2.0628	0.0102661	2.22632	6084380
Yuncheng	106	2	2	2	2013	0.276138	1.8197	0.715807	2.1841	0.0111942	2.54291	8291753
Yuncheng	106	2	2	2	2014	0.277986	1.8307	0.712468	2.294	0.0105789	2.56136	89530000
Yuncheng	106	2	2	2	2015	0.238798	1.5455	0.621472	2.2304	0.0108428	2.71392	9544028
Yuncheng	106	2	2	2	2016	0.252168	1.3375	0.586688	2.3106	0.0105035	2.68933	10130473
Yuncheng	106	2	2	2	2017	0.261789	2.0828	0.622422	2.5115	0.0101488	2.46314	10959439
Yuncheng	106	2	2	2	2018	0.253523	1.8367	0.610714	2.8229	0.01033	2.62654	11572100
Yuncheng	106	2	2	2	2019	0.28314	1.5386	0.822704	2.9126	0.010656	2.74881	12697405
Yuncheng	106	2	2	2	2020	0.294362	2.9417	0.851593	3.4383	0.0119007	2.5551	14501483
Yunfu	107	2	1	3	2009	0.181684	0.7724	0.399298	1.4276	0.00318185	2.41573	2873479
Yunfu	107	2	1	3	2010	0.195126	1.1447	0.433052	1.6391	0.00433261	2.31421	2783404
Yunfu	107	2	1	3	2011	0.169738	1.35	0.429015	2.0302	0.00467374	2.30375	3331688
Yunfu	107	2	1	3	2012	0.174265	1.5638	0.349309	2.2539	0.00507092	2.2777	3954579
Yunfu	107	2	1	3	2013	0.182454	1.8007	0.345021	2.0769	0.00532853	2.23136	4715200
Yunfu	107	2	1	3	2014	0.251525	27.5386	0.332978	2.7252	0.0058991	2.40112	5332920
Yunfu	107	2	1	3	2015	0.214583	3.6396	0.33634	2.9078	0.00616317	2.21192	5980544
Yunfu	107	2	1	3	2016	0.209277	2.8829	0.3292	3.1502	0.00601832	2.33164	6495265
Yunfu	107	2	1	3	2017	0.214519	3.5911	0.298346	3.2232	0.00607845	2.14736	7314529
Yunfu	107	2	1	3	2018	0.222804	3.1104	0.421302	3.3747	0.00659212	2.01087	7930689
Yunfu	107	2	1	3	2019	0.231432	4.2823	0.290723	3.6354	0.00691987	2.57531	8780719
Yunfu	107	2	1	3	2020	0.244021	3.4976	0.289518	4.2047	0.00749656	2.42014	10479772
Zaozhuang	108	3	1	1	2009	0.26393	1.2313	1.03584	3.2698	0.0066232	2.23681	4425900
Zaozhuang	108	3	1	1	2010	0.283455	1.5469	0.968479	3.6839	0.00806472	2.22003	7277142
Zaozhuang	108	3	1	1	2011	0.301926	1.7363	0.961602	4.1746	0.00970956	1.82573	8134149
Zaozhuang	108	3	1	1	2012	0.334584	1.9146	0.900908	4.5262	0.00997551	1.77792	9164899
Zaozhuang	108	3	1	1	2013	0.348079	1.7793	1.0096	4.6228	0.0101508	1.93492	9710600
Zaozhuang	108	3	1	1	2014	0.380854	1.8973	0.756215	5.189	0.00962367	1.94919	10147800
Zaozhuang	108	3	1	1	2015	0.402525	1.2482	0.740746	5.2692	0.00925565	1.85146	10777866
Zaozhuang	108	3	1	1	2016	0.456358	1.6715	0.755872	5.4984	0.00901256	1.82442	11000734
Zaozhuang	108	3	1	1	2017	0.436515	2.115	0.810212	5.8798	0.0082153	1.78676	12116272
Zaozhuang	108	3	1	1	2018	0.435692	2.8093	0.741203	6.1226	0.00794119	1.76991	13428508
Zaozhuang	108	3	1	1	2019	0.43067	3.7152	0.651233	4.31	0.00760741	1.96778	15562262
Zaozhuang	108	3	1	1	2020	0.437476	2.6359	0.594641	4.4954	0.0077227	2.38591	17302426
Zhangjiakou	109	2	1	1	2009	0.287117	3.087	0.895612	1.8948	0.0101751	2.50989	7239869
Zhangjiakou	109	2	1	1	2010	0.326345	1.1969	0.984083	2.2517	0.0113655	2.40313	9183089
Zhangjiakou	109	2	1	1	2011	0.276721	1.0084	1.12396	2.5649	0.0140193	2.37032	10630131
Zhangjiakou	109	2	1	1	2012	0.309005	1.3035	1.25877	2.8139	0.0142055	2.32951	11929031
Zhangjiakou	109	2	1	1	2013	0.360053	1.3595	1.263	2.8201	0.0144013	2.2169	13376148
Zhangjiakou	109	2	1	1	2014	0.357614	1.5201	1.31389	3.054	0.0146084	2.1561	14931969
Zhangjiakou	109	2	1	1	2015	0.410483	1.1801	1.25702	3.084	0.0152791	2.14229	16797723
Zhangjiakou	109	2	1	1	2016	0.307428	2.253	1.35814	3.3142	0.0151509	2.10479	20264312
Zhangjiakou	109	2	1	1	2017	0.443625	2.0821	1.45259	3.2219	0.0158279	2.03699	24011095
Zhangjiakou	109	2	1	1	2018	0.369197	2.8555	1.46111	3.4661	0.0171291	2.05724	28917650
Zhangjiakou	109	2	1	1	2019	0.389144	2.3308	1.29421	3.5025	0.017401	2.17162	33211642
Zhangjiakou	109	2	1	1	2020	0.396803	3.665	1.93621	3.8637	0.0183235	2.11744	37989787
Zhangye	110	4	3	3	2009	0.212078	0.4291	1.24278	1.4949	0.00348202	2.03882	1377925
Zhangye	110	4	3	3	2010	0.188121	0.3289	1.17047	1.7101	0.00368632	2.22278	1323383
Zhangye	110	4	3	3	2011	0.197132	0.4582	1.51884	2.1357	0.00453094	2.05421	1652250
Zhangye	110	4	3	3	2012	0.207144	0.4874	1.61881	2.4204	0.00454878	2.08084	2202279
Zhangye	110	4	3	3	2013	0.21388	0.6182	1.88786	2.5647	0.00470949	1.87314	2939004
Zhangye	110	4	3	3	2014	0.213664	0.7382	1.8852	2.9852	0.00478001	1.81432	3907206
Zhangye	110	4	3	3	2015	0.227476	0.5302	1.86541	3.0704	0.00483419	1.76086	4855300
Zhangye	110	4	3	3	2016	0.261075	0.8512	1.82891	3.2729	0.00530924	1.75331	5557829
Zhangye	110	4	3	3	2017	0.264313	0.6798	1.96332	3.0729	0.00550957	1.77385	6091747
Zhangye	110	4	3	3	2018	0.266149	0.7319	1.96585	3.3105	0.0049225	1.60168	6320404
Zhangye	110	4	3	3	2019	0.26451	0.8773	1.96099	3.6314	0.00437589	1.54639	6450495
Zhangye	110	4	3	3	2020	0.264487	1.2036	2.18611	4.1177	0.00511698	1.62551	6714475
Zhaotong	111	1	3	3	2009	0.158227	0.4845	0.323323	0.6025	0.00730851	1.59957	1871024
Zhaotong	111	1	3	3	2010	0.165742	0.8739	0.319873	0.7193	0.00916826	1.58053	2863358
Zhaotong	111	1	3	3	2011	0.163334	1.0765	0.322874	0.8877	0.0107958	1.48642	3555539
Zhaotong	111	1	3	3	2012	0.167519	1.2011	0.286442	1.0528	0.0132209	1.35481	4206575
Zhaotong	111	1	3	3	2013	0.179948	1.2257	0.404445	1.0813	0.0127619	1.24794	4627079
Zhaotong	111	1	3	3	2014	0.187882	0.9443	0.472103	1.248	0.0146605	1.28938	5337696
Zhaotong	111	1	3	3	2015	0.196606	0.7542	0.441758	1.3097	0.0158674	1.23709	6167260
Zhaotong	111	1	3	3	2016	0.220314	0.8121	0.398302	1.404	0.0149637	1.22472	6458167
Zhaotong	111	1	3	3	2017	0.239418	0.9494	0.364835	1.5119	0.0139472	1.30389	7147175
Zhaotong	111	1	3	3	2018	0.300982	0.9779	0.27714	1.5987	0.0140644	1.269	8052401
Zhaotong	111	1	3	3	2019	0.2414	1.0026	0.177514	2.1255	0.018244	1.14716	10551478
Zhaotong	111	1	3	3	2020	0.246379	0.9147	0.12406	2.5255	0.0178347	1.17092	13054360
Zibo	112	4	1	1	2009	0.55741	3.7019	0.901483	5.4229	0.0106172	2.30425	11849753
Zibo	112	4	1	1	2010	0.55469	4.8373	0.835705	6.3397	0.012625	2.29926	16861288
Zibo	112	4	1	1	2011	0.629706	6.4373	1.34373	7.2176	0.0153318	2.28685	18723106
Zibo	112	4	1	1	2012	0.602758	7.982	1.42475	7.7876	0.0155017	2.27797	21097576
Zibo	112	4	1	1	2013	0.617433	9.3916	1.393	8.9441	0.0158532	2.19627	23294102
Zibo	112	4	1	1	2014	0.611997	8.259	1.25702	8.7531	0.0151761	2.2471	24905194
Zibo	112	4	1	1	2015	0.608624	9.9933	1.27083	8.9235	0.0149905	2.24145	26289750
Zibo	112	4	1	1	2016	0.658437	10.5312	1.28034	9.4587	0.0152691	2.29542	28550130
Zibo	112	4	1	1	2017	0.661681	9.7567	1.21278	10.1569	0.0149387	2.35887	29995644
Zibo	112	4	1	1	2018	0.68546	11.0275	1.5718	10.772	0.0145111	2.3067	31899908
Zibo	112	4	1	1	2019	0.723064	15.4076	1.78981	7.751	0.0142315	2.4797	35770305
Zibo	112	4	1	1	2020	0.712342	10.5241	1.21617	7.8092	0.014896	2.62923	38615888
Zigong	113	2	3	2	2009	0.249311	0.6094	0.413899	1.9256	0.00471909	9.4987	3328996
Zigong	113	2	3	2	2010	0.247235	0.6954	0.469291	2.3053	0.00507585	10.3679	2482449
Zigong	113	2	3	2	2011	0.27349	0.8289	0.428581	2.9101	0.00642138	10.8899	3033323
Zigong	113	2	3	2	2012	0.284132	1.3187	0.406646	3.2787	0.00686405	10.4735	3711899
Zigong	113	2	3	2	2013	0.290235	2.1237	0.399452	3.0352	0.00683564	10.736	4493274
Zigong	113	2	3	2	2014	0.305671	3.2228	0.44809	3.9145	0.00652636	10.2389	5208133
Zigong	113	2	3	2	2015	0.302612	3.4485	0.477997	4.1447	0.00678694	8.32781	6155500
Zigong	113	2	3	2	2016	0.306723	1.8662	0.446371	4.4481	0.00655209	7.60985	7083495
Zigong	113	2	3	2	2017	0.301529	1.9106	0.473504	4.6182	0.00746567	7.75495	8259808
Zigong	113	2	3	2	2018	0.323328	3.549	0.47585	4.8329	0.0074071	7.96729	10104035
Zigong	113	2	3	2	2019	0.335761	5.8264	0.409981	4.8904	0.00662325	8.0667	11984308
Zigong	113	2	3	2	2020	0.351295	4.1024	0.671751	5.8059	0.00680186	6.70195	14018076
