# Supplementary material for: Do government innovation preferences enhance ecological resilience in resource-based cities?—Based on mediating effect and threshold effect perspectives
Source: PLoS One. 2024 Nov 1;19(11):e0303672. doi: 10.1371/journal.pone.0303672 (PMC11530058; doi:10.1371/journal.pone.0303672)
Supplement: S2 File — (DO) [file pone.0303672.s002.do]

//File import
import excel "D:\第四篇小论文\第四篇论文数据汇总.xlsx", sheet("数据汇总（Sheet name）") firstrow//D:\第四篇小论文\第四篇论文数据汇总.xlsx（Data path）；数据汇总（Sheet name）
xtset id year
gen INP_2=INP^2
//Baseline regression result
xtreg ECR INP INP_2,fe r
 outreg2 using xxx.doc,replace tstat bdec(5) tdec(2) ctitle(y) e(r2_a,F) addstat(F test,e(p))
shellout using `"xxx.doc"'
xtreg ECR INP INP_2 PGDP FID COG FIA ,fe r
 outreg2 using xxx.doc,replace tstat bdec(5) tdec(2) ctitle(y) e(r2_a,F) addstat(F test,e(p))
shellout using `"xxx.doc"'
//Intermediate effect regression
xtreg EDLB INP INP_2 PGDP FID COG FIA ,fe r
xtreg ECR INP INP_2 EDLB PGDP FID COG FIA ,fe r
//Regional heterogeneity test
xtreg ECR INP INP_2,fe r,if location == 1
 outreg2 using xxx.doc,replace tstat bdec(5) tdec(2) ctitle(y) e(r2_a,F) addstat(F test,e(p))
shellout using `"xxx.doc"'
xtreg ECR INP INP_2 PGDP FID COG FIA ,fe r,if location == 1
 outreg2 using xxx.doc,replace tstat bdec(5) tdec(2) ctitle(y) e(r2_a,F) addstat(F test,e(p))
shellout using `"xxx.doc"'
xtreg ECR INP INP_2,fe r,if location == 2
 outreg2 using xxx.doc,replace tstat bdec(5) tdec(2) ctitle(y) e(r2_a,F) addstat(F test,e(p))
shellout using `"xxx.doc"'
xtreg ECR INP INP_2 PGDP FID COG FIA ,fe r,if location == 2
 outreg2 using xxx.doc,replace tstat bdec(5) tdec(2) ctitle(y) e(r2_a,F) addstat(F test,e(p))
shellout using `"xxx.doc"'
xtreg ECR INP INP_2,fe r,if location == 3
 outreg2 using xxx.doc,replace tstat bdec(5) tdec(2) ctitle(y) e(r2_a,F) addstat(F test,e(p))
shellout using `"xxx.doc"'
xtreg ECR INP INP_2 PGDP FID COG FIA ,fe r,if location == 3
 outreg2 using xxx.doc,replace tstat bdec(5) tdec(2) ctitle(y) e(r2_a,F) addstat(F test,e(p))
shellout using `"xxx.doc"'
//Scale heterogeneity test
xtreg ECR INP INP_2,fe r,if size == 1
 outreg2 using xxx.doc,replace tstat bdec(5) tdec(2) ctitle(y) e(r2_a,F) addstat(F test,e(p))
shellout using `"xxx.doc"'
xtreg ECR INP INP_2 PGDP FID COG FIA ,fe r,if size == 1
 outreg2 using xxx.doc,replace tstat bdec(5) tdec(2) ctitle(y) e(r2_a,F) addstat(F test,e(p))
shellout using `"xxx.doc"'
xtreg ECR INP INP_2,fe r,if size == 2
 outreg2 using xxx.doc,replace tstat bdec(5) tdec(2) ctitle(y) e(r2_a,F) addstat(F test,e(p))
shellout using `"xxx.doc"'
xtreg ECR INP INP_2 PGDP FID COG FIA ,fe r,if size == 2
 outreg2 using xxx.doc,replace tstat bdec(5) tdec(2) ctitle(y) e(r2_a,F) addstat(F test,e(p))
shellout using `"xxx.doc"'
xtreg ECR INP INP_2,fe r,if size == 3
 outreg2 using xxx.doc,replace tstat bdec(5) tdec(2) ctitle(y) e(r2_a,F) addstat(F test,e(p))
shellout using `"xxx.doc"'
xtreg ECR INP INP_2 PGDP FID COG FIA ,fe r,if size == 3
 outreg2 using xxx.doc,replace tstat bdec(5) tdec(2) ctitle(y) e(r2_a,F) addstat(F test,e(p))
shellout using `"xxx.doc"'
//Robustness test
gen PAA =APP/10000
gen PAA_2 =PAA^2
xtreg ECR PAA PAA_2 PGDP FID COG FIA ,fe r
xttobit ECR INP INP_2 PGDP FID COG FIA
 outreg2 using xxx.doc,replace tstat bdec(5) tdec(2) ctitle(y) e(r2_a,F) addstat(F test,e(p))
shellout using `"xxx.doc"'
gen L_INP_2 =L.INP_2
xtreg ECR INP INP_2 PGDP FID COG FIA ,fe r,if period == 4
xtreg ECR L.INP L.INP_2 PGDP FID COG FIA ,fe r
 outreg2 using xxx.doc,replace tstat bdec(5) tdec(2) ctitle(y) e(r2_a,F) addstat(F test,e(p))
shellout using `"xxx.doc"'
//Threshold effect analysis
xthreg ECR PGDP FID COG FIA ,rx(INP INP_2) qx(END) trim(0.01 0.01 0.01) thnum(3) grid(100) bs(300 300 300)
_matplot e(LR),yline(7.35,lpattern(dash)) connect(direct) msize(small) mlabp(0) mlabs(zero) ytitle("LR Statistics") xtitle("First Threshold") recast(line) name(R)
